# Supplementary material for: Integrative Analysis of Cell Crosstalk within Follicular Lymphoma Cell Niche: Towards a Definition of the FL Supportive Synapse
Source: Cancers (Basel). 2020 Oct 5;12(10):2865. doi: 10.3390/cancers12102865 (PMC7599549; doi:10.3390/cancers12102865)
Supplement: Supplementary file 1 [file cancers-12-02865-s001.zip]

Archive with 3 entries (3 files):
- suppl fig-revised.pdf
- Suppl Table S1.xls
- Table S2A, B.docx
