# Supplementary material for: Integrative Analysis of Cell Crosstalk within Follicular Lymphoma Cell Niche: Towards a Definition of the FL Supportive Synapse
Source: Cancers (Basel). 2020 Oct 5;12(10):2865. doi: 10.3390/cancers12102865 (PMC7599549; doi:10.3390/cancers12102865)
Supplement: Supplementary file 1 [file cancers-12-02865-s001.zip › Suppl Table S1.xls]

## Sheet: up pour supll table
	Affymetrix Probeset	Gene Symbol	mean in FL MSC	mean in FL Tfh	mean in FL B		Affymetrix Probeset	Gene Symbol	mean in FL MSC	mean in FL Tfh	mean in FL B
	227534_at	AAED1	7.2758	10.324	10.093		1557558_s_at	MATN1-AS1	2.9753	4.7430	6.6781
	202851_at	AAGAB	3.2662	4.1933	4.0254		228012_at	MATR3 /// SNHG4	6.8034	6.7053	7.2415
	205434_s_at	AAK1	6.8181	8.5583	5.4511		227465_at	MAU2	8.7920	9.6492	9.8806
	225522_at	AAK1	10.014	9.6092	5.3088		220305_at	MAVS	7.5219	8.3540	8.6862
	235435_at	AASDH	6.3267	8.7044	9.6985		226495_at	MAVS	7.6959	8.0254	8.0872
	209459_s_at	ABAT	9.2831	10.391	8.6017		229741_at	MAVS	6.6037	6.6323	7.0487
	209460_at	ABAT	8.3721	10.049	8.4267		231829_at	MAVS	4.2535	4.4271	4.4216
	213353_at	ABCA5	6.5173	9.0476	8.5082		209332_s_at	MAX	10.720	10.947	10.702
	241705_at	ABCA5	2.7031	4.1494	4.5400		242077_x_at	MB21D1	4.0917	5.1591	5.0368
	223320_s_at	ABCB10	8.1197	9.2174	8.6479		227839_at	MBD5	7.1224	6.0077	5.3829
	1570505_at	ABCB4	2.3070	2.3677	5.1631		244662_at	MBD5	3.2210	2.8886	3.4826
	202804_at	ABCC1	9.5405	8.3079	10.159		230113_at	MBNL3	3.4707	3.8628	5.1578
	213485_s_at	ABCC10	8.9520	9.5350	7.8425		1554544_a_at	MBP	2.3873	7.6932	6.0861
	215873_x_at	ABCC10	6.1823	7.7678	6.0036		210136_at	MBP	3.2343	10.760	9.3080
	226363_at	ABCC5	4.2893	3.1952	4.4222		225407_at	MBP	3.1879	10.460	9.2441
	203981_s_at	ABCD4	6.6913	7.9386	8.1997		207115_x_at	MBTD1	3.3634	4.0412	4.1241
	207623_at	ABCF2	3.1222	2.9884	3.8727		201620_at	MBTPS1	9.6198	8.8339	8.7204
	234993_at	ABHD13	6.4902	6.8011	6.8889		200797_s_at	MCL1	12.305	13.507	13.592
	235348_at	ABHD13	6.3143	6.6901	7.0891		214057_at	MCL1	5.3470	8.2205	8.5942
	210006_at	ABHD14A	6.0457	9.2526	6.6254		232740_at	MCM3AP-AS1	3.1717	3.7562	4.3450
	224821_at	ABHD14B	7.7159	9.6897	9.2798		1557347_at	MCPH1	4.7201	5.8441	6.8552
	218581_at	ABHD4	7.5456	4.1187	3.4841		229021_at	MCTP2	3.6300	3.2560	8.1735
	226893_at	ABL2	8.4458	5.4220	6.6502		230235_at	MCTS1	3.5732	3.8925	5.5574
	231907_at	ABL2	6.7415	6.4829	6.9513		1559942_at	MDFIC	6.4866	7.2333	6.3804
	229164_s_at	ABTB1	5.0022	6.8920	6.6113		217599_s_at	MDFIC	8.9645	9.0793	8.9865
	43427_at	ACACB	5.3476	4.8071	5.4641		229711_s_at	MDM2	9.5208	9.7454	10.689
	225573_at	ACAD11 /// NPHP3 /// NPHP3-ACAD11	7.5488	7.9159	7.9382		205655_at	MDM4	3.4211	4.4609	6.6773
	226030_at	ACADSB	6.9914	8.0737	7.9131		225740_x_at	MDM4	7.9693	11.757	13.231
	202323_s_at	ACBD3	8.9572	7.8547	9.7926		225742_at	MDM4	3.6468	6.7428	8.6227
	225663_at	ACBD5	9.1802	10.194	10.803		235162_at	MDM4	5.6209	6.2762	7.8410
	227776_at	ACER3	8.5597	6.7868	7.8604		235589_s_at	MDM4	7.4471	9.5227	11.536
	207071_s_at	ACO1	9.8135	5.7656	5.1146		236814_at	MDM4	8.5745	11.892	13.186
	227962_at	ACOX1	8.2674	5.3145	5.4506		202616_s_at	MECP2	5.5837	6.6865	7.0446
	201661_s_at	ACSL3	10.139	7.6574	8.5446		202617_s_at	MECP2	4.0699	5.1064	5.5357
	229222_at	ACSS3	7.4679	2.6912	2.6792		203497_at	MED1	9.6013	10.146	10.301
	208498_s_at	ACTG1P4 /// AMY1A /// AMY1B /// AMY1C /// AMY2A /// AMY2B	2.6218	7.9137	8.2465		201987_at	MED13	11.414	10.272	11.523
	208636_at	ACTN1	14.233	11.919	2.8123		223780_s_at	MED13	4.4934	7.5577	7.5513
	219623_at	ACTR5	5.8389	8.1066	7.5090		244611_at	MED13	3.1185	4.6862	5.4330
	203935_at	ACVR1	10.808	9.4509	7.6438		212207_at	MED13L	8.2342	9.0285	8.8141
	205327_s_at	ACVR2A	9.5420	7.8367	4.6794		212209_at	MED13L	8.5060	9.0681	8.4760
	228416_at	ACVR2A	8.5273	5.9446	5.2080		216109_at	MED13L	3.6414	6.1915	5.8221
	204639_at	ADA	8.0098	9.1499	8.9232		223115_at	MED17	6.4226	4.4724	5.0993
	228925_at	ADAM1	5.6441	6.0872	7.4486		226293_at	MED19	7.8976	8.5648	8.2062
	202603_at	ADAM10	12.405	12.147	10.963		226300_at	MED19	8.6867	9.3149	9.2629
	226777_at	ADAM12	11.148	4.7208	2.8474		1559593_a_at	MED26	2.4037	6.7127	7.6463
	209765_at	ADAM19	9.1025	8.4877	11.767		227538_at	MED26	8.8126	10.094	10.845
	218168_s_at	ADCK3	6.7767	7.2406	7.4258		225708_at	MED29	7.6069	9.5683	9.8199
	236832_at	ADCY10P1	3.6648	4.8325	7.2719		236241_at	MED31	3.6855	9.7784	10.029
	230800_at	ADCY4	6.9300	2.1016	2.1361		207078_at	MED6	4.4064	8.739	8.8514
	203741_s_at	ADCY7	10.092	10.836	10.279		208328_s_at	MEF2A	7.0182	8.1478	10.053
	220980_s_at	ADPGK	8.5236	9.7255	10.587		212535_at	MEF2A	9.5092	8.7451	11.076
	226325_at	ADSSL1	5.6446	5.6610	3.1661		225641_at	MEF2D	6.9585	6.8599	7.6310
	201792_at	AEBP1	10.170	2.4894	2.4152		226869_at	MEGF6	7.6657	3.5080	2.9638
	219361_s_at	AEN	7.6108	6.7347	6.9874		212830_at	MEGF9	7.8749	8.3534	7.7233
	205735_s_at	AFF3	2.5134	2.5884	4.2950		230011_at	MEI1	3.3061	6.7780	5.5316
	227198_at	AFF3	2.9184	9.2513	11.922		207480_s_at	MEIS2	10.761	2.9050	7.6285
	225229_at	AFF4	11.615	10.500	11.014		219798_s_at	MEPCE	7.8944	8.5690	9.5597
	232864_s_at	AFF4	4.0673	7.2676	7.9400		220797_at	METTL16	4.3263	4.8984	5.8762
	232865_at	AFF4	4.9329	9.5601	10.195		1569792_a_at	METTL20	3.9707	2.9427	3.7095
	240318_at	AFMID	2.0959	2.1103	5.1169		220839_at	METTL5	4.0879	4.2611	5.3406
	221971_x_at	AGAP10 /// AGAP11 /// AGAP4 /// AGAP5 /// AGAP9 /// BMS1P5 /// LOC399753	4.2412	7.9229	8.2987		209703_x_at	METTL7A	3.6169	3.9650	4.8411
	221850_x_at	AGAP11 /// AGAP4 /// AGAP6 /// AGAP7 /// AGAP8 /// BMS1P5 /// LOC399753	4.8501	8.0438	8.2790		211424_x_at	METTL7A	3.2475	3.5867	4.0604
	1565620_at	AGAP4	3.5218	5.6551	5.5385		1554667_s_at	METTL8	6.9682	9.9487	7.4916
	240230_s_at	AGAP9	3.7183	5.0569	6.3832		220007_at	METTL8	5.5228	7.9556	5.6997
	220390_at	AGBL2	2.3147	2.7244	4.0019		218247_s_at	MEX3C	11.140	11.902	11.387
	232395_x_at	AGBL3	3.1774	4.4705	4.8399		212713_at	MFAP4	5.2996	2.1538	2.1205
	218092_s_at	AGFG1	10.071	10.556	9.0372		219137_s_at	MFF	9.7759	9.0447	8.8730
	223182_s_at	AGPAT3	9.1964	6.9456	5.6612		213457_at	MFHAS1	6.7846	11.798	12.061
	223183_at	AGPAT3	8.2125	5.5496	4.4939		225478_at	MFHAS1	6.5229	11.243	11.287
	226519_s_at	AGXT2L2	5.9192	9.8762	9.6032		209215_at	MFSD10	7.7397	6.9916	7.8410
	226783_at	AGXT2L2	4.1346	8.7126	9.0349		221192_x_at	MFSD11	5.8337	6.9697	6.8269
	232488_at	AGXT2L2	5.1083	9.2431	8.9861		212861_at	MFSD5	8.5740	7.8972	7.7805
	214766_s_at	AHCTF1	7.2726	8.4493	9.4340		228282_at	MFSD8	6.5450	6.8200	7.5217
	226115_at	AHCTF1	7.8098	5.9673	7.6582		229509_at	MFSD8	6.8001	7.7909	7.9038
	212814_at	AHCYL2	6.9985	7.0694	6.9491		213393_at	MFSD9	4.8058	5.8975	6.5635
	211986_at	AHNAK	11.493	10.743	6.9337		212945_s_at	MGA	6.0200	8.5866	8.9498
	202820_at	AHR	8.7578	10.496	9.7058		230848_s_at	MGA	7.4176	6.6061	6.6073
	201491_at	AHSA1	10.476	11.444	10.345		223734_at	MGARP	7.9499	3.8420	3.4352
	226334_s_at	AHSA2	7.0612	10.692	11.718		203102_s_at	MGAT2	10.480	10.806	10.940
	230148_at	AHSA2	3.2762	3.3151	4.5836		224598_at	MGAT4B	10.873	9.4318	8.2570
	226801_s_at	AIDA	12.835	10.918	12.054		212098_at	MGAT5	10.038	10.380	11.673
	206513_at	AIM2	2.6139	6.6962	12.420		231844_at	MGC27345	5.5160	5.8890	6.5563
	209534_x_at	AKAP13	6.5012	10.878	10.101		212305_s_at	MIA3	6.3975	7.0555	7.7029
	221718_s_at	AKAP13	8.3463	11.091	10.432		212310_at	MIA3	6.5530	4.6655	6.7683
	222024_s_at	AKAP13	6.7038	11.566	10.947		227168_at	MIAT	3.4443	6.2968	6.7676
	224884_at	AKAP13	4.6855	10.392	9.6916		228658_at	MIAT	2.4402	6.1775	7.0544
	203624_at	AKAP17A	9.5190	11.310	11.915		237322_at	MIAT	2.7395	5.6601	6.5582
	202760_s_at	AKAP2 /// PALM2-AKAP2	11.653	6.8256	11.993		226644_at	MIB2	5.7325	6.4451	6.5890
	226694_at	AKAP2 /// PALM2-AKAP2	12.130	8.2797	12.953		212715_s_at	MICAL3	5.4490	5.7507	9.5027
	203848_at	AKAP8	7.2745	8.8697	9.6050		231985_at	MICAL3	3.5901	5.1420	8.5275
	240554_at	AKAP8L	3.1962	6.0394	5.8436		210694_s_at	MID1	4.9104	3.5023	5.1219
	210962_s_at	AKAP9	8.8607	9.8373	10.218		225954_s_at	MIDN	6.6537	9.6212	9.8583
	1564002_a_at	AKD1	2.9221	5.8025	7.3165		225475_at	MIER1	9.1542	10.603	10.352
	239828_at	AKD1	2.7546	2.7761	3.8231		228961_at	MIER3	8.4362	9.0428	9.3231
	220987_s_at	AKIP1 /// NUAK2	6.7713	8.2162	10.090		215318_at	MINOS1P1	2.8441	6.8095	4.5497
	217893_s_at	AKIRIN1	8.4521	8.6693	9.3997		239130_at	MIR101-1 /// MIR3671	2.7377	4.1981	6.0181
	222459_at	AKIRIN1	10.123	10.640	10.903		229437_at	MIR155 /// MIR155HG	3.9840	9.1539	9.6028
	225701_at	AKNA	4.4882	12.274	11.546		241345_at	MIR186 /// ZRANB2	3.9219	4.9180	5.4580
	212607_at	AKT3	10.262	7.6628	7.3779		214696_at	MIR22 /// MIR22HG	11.286	8.8101	9.1873
	212609_s_at	AKT3	9.2859	5.6080	6.2334		238719_at	MIR3661 /// PPP2CA	7.8492	8.1343	8.6471
	222880_at	AKT3	7.4035	4.4134	5.1128		212593_s_at	MIR4680 /// PDCD4	10.529	12.336	10.117
	242876_at	AKT3	3.4758	4.6983	4.5616		212594_at	MIR4680 /// PDCD4	7.8226	10.255	8.5229
	218487_at	ALAD	8.6798	8.3824	8.5573		232169_x_at	MIR4691 /// NDUFS8	6.4565	7.9559	7.9755
	209645_s_at	ALDH1B1	6.5651	2.1079	2.0749		210778_s_at	MIR4800 /// MXD4	8.1593	8.0615	6.7960
	209646_x_at	ALDH1B1	6.6132	2.6335	2.5566		212346_s_at	MIR4800 /// MXD4	5.5436	7.2472	4.8761
	1556841_a_at	ALDH1L2	4.1371	2.3638	2.3536		226329_s_at	MITD1	7.8475	10.657	10.984
	1559393_at	ALDH1L2	6.0528	2.7986	2.7616		218138_at	MKKS	7.8194	7.2681	7.0220
	231202_at	ALDH1L2	11.326	3.0318	2.9933		218259_at	MKL2	8.7713	9.9447	8.9088
	201425_at	ALDH2	9.3449	3.4268	6.7836		209467_s_at	MKNK1	7.5710	8.9307	9.4619
	203722_at	ALDH4A1	5.1833	4.8385	2.4603		243256_at	MKNK1	3.7244	7.2138	7.9352
	201612_at	ALDH9A1	12.471	11.393	11.138		201285_at	MKRN1	10.106	10.361	10.312
	202022_at	ALDOC	7.0892	7.6952	6.2886		209845_at	MKRN1	8.3690	9.7942	9.9377
	205583_s_at	ALG13	8.6678	10.429	11.154		239468_at	MKX	5.6883	3.0499	3.0265
	205584_at	ALG13	7.4193	8.8549	9.6450		204783_at	MLF1	6.0491	6.2867	2.3075
	219015_s_at	ALG13	4.7319	8.7262	10.079		204784_s_at	MLF1	8.1482	8.8501	2.9469
	222808_at	ALG13	10.182	11.184	12.383		204838_s_at	MLH3	6.9127	6.3362	6.7028
	225969_at	ALKBH6	7.4119	8.2730	7.6878		227527_at	MLL2	8.8886	10.288	11.634
	223318_s_at	ALKBH7	7.7519	10.156	8.8850		227528_s_at	MLL2	5.6563	7.1797	8.3791
	227878_s_at	ALKBH7	7.4250	8.5275	7.5977		231974_at	MLL2	6.6704	7.2641	8.2820
	214707_x_at	ALMS1	5.8296	7.2128	7.2243		222415_at	MLL3	8.7907	10.294	11.346
	204174_at	ALOX5AP	3.3147	12.592	12.630		223189_x_at	MLL5	9.3935	11.144	12.104
	219834_at	ALS2CR8	3.5775	5.6661	6.0061		223190_s_at	MLL5	10.150	11.604	12.277
	209425_at	AMACR /// C1QTNF3 /// C1QTNF3-AMACR	6.5664	3.9525	4.0854		226100_at	MLL5	8.9952	11.130	11.321
	222108_at	AMIGO2	12.511	8.7965	10.286		224993_at	MLLT1	10.161	9.1892	8.8253
	222710_at	AMIGO3 /// GMPPB	4.1800	4.2704	4.9151		1563321_s_at	MLLT10	5.4610	7.0027	7.0360
	226258_at	AMN1	5.1981	4.9718	7.9105		216503_s_at	MLLT10	2.9870	5.1320	6.4704
	204294_at	AMT	4.1802	6.4917	7.2913		225992_at	MLLT10	7.1143	9.3203	9.8952
	224664_at	ANAPC16	10.619	12.764	12.308		224685_at	MLLT4	6.8690	5.2702	8.9674
	224667_x_at	ANAPC16	7.8806	9.5173	9.4117		224784_at	MLLT6	6.5362	10.993	10.075
	229145_at	ANAPC16	7.0755	12.071	11.143		225157_at	MLXIP	7.8222	8.6329	8.1240
	226917_s_at	ANAPC4	9.8181	9.8055	10.040		236347_at	MMAA	6.7842	6.2425	5.5249
	232524_x_at	ANAPC4	8.0583	9.2539	9.4965		242750_at	MMAA	6.6541	4.0327	4.5038
	217630_at	ANGEL2	3.2620	3.0300	3.8795		244523_at	MMD	2.3403	2.4427	6.4393
	221825_at	ANGEL2	8.6169	8.9837	9.9433		225125_at	MMGT1	10.788	9.8223	10.464
	208772_at	ANKHD1 /// ANKHD1-EIF4EBP3	8.2364	10.315	10.827		205330_at	MN1	7.8867	2.4719	2.4688
	224682_at	ANKIB1	10.381	9.8724	9.4431		204206_at	MNT	9.2281	8.9682	9.0808
	210486_at	ANKMY1	3.7376	3.9393	4.7047		212508_at	MOAP1	10.246	11.738	12.076
	220280_s_at	ANKMY1	2.6045	2.8906	3.6961		223353_at	MOB2	7.2662	8.0808	7.0487
	218769_s_at	ANKRA2	9.2344	10.352	10.204		227066_at	MOB3C	4.7409	4.9482	5.9071
	218093_s_at	ANKRD10	6.6372	10.790	10.531		210627_s_at	MOGS	6.6749	6.6434	6.4600
	226663_at	ANKRD10 /// ANKRD10-IT1	4.9022	9.0521	8.8734		227116_at	MON1B	9.4133	9.4670	9.7027
	219437_s_at	ANKRD11	8.4008	8.6311	9.0071		212754_s_at	MON2	8.3862	9.5848	9.5511
	234701_at	ANKRD11	6.5051	8.0808	8.1139		212755_at	MON2	3.8325	3.6791	4.3761
	238538_at	ANKRD11	8.9093	8.7661	8.4662		213000_at	MORC3	9.2425	9.8087	9.7554
	212289_at	ANKRD12	8.1004	8.7922	8.2598		219038_at	MORC4	8.8984	5.7530	5.7614
	216550_x_at	ANKRD12	8.8997	10.094	9.9994		201994_at	MORF4L2	13.907	12.648	13.055
	216563_at	ANKRD12	6.9504	10.195	10.503		243683_at	MORF4L2	5.6570	10.255	11.609
	238597_at	ANKRD13C	5.1632	3.8924	4.3943		243857_at	MORF4L2	5.4002	10.104	11.516
	220940_at	ANKRD36B	6.8397	10.360	11.984		1557455_s_at	MOSPD1	5.1578	5.8580	6.5571
	1555898_at	ANKRD36C	2.7076	2.8825	4.7495		218853_s_at	MOSPD1	9.2884	7.7683	7.8841
	227337_at	ANKRD37	9.7893	8.5638	10.464		212885_at	MPHOSPH10	9.3188	9.1000	9.2476
	226641_at	ANKRD44	8.7223	11.901	12.204		221771_s_at	MPHOSPH8	7.5619	8.3777	7.6046
	228471_at	ANKRD44	7.2985	11.454	12.149		225041_at	MPHOSPH8	10.105	11.005	10.912
	235778_s_at	ANKRD44	4.2750	7.0257	7.2138		227026_at	MPHOSPH8	8.2922	10.017	10.047
	238807_at	ANKRD46 /// GAPDHP62	3.9254	5.7273	5.2008		206764_x_at	MPPE1	4.9495	6.4037	6.7358
	219069_at	ANKRD49	7.2555	9.0378	9.6062		209858_x_at	MPPE1	8.1668	9.5679	10.036
	218274_s_at	ANKZF1	4.6251	6.1794	6.5587		213727_x_at	MPPE1	8.0290	9.5570	10.001
	227393_at	ANO9	2.9097	7.8049	5.5587		207565_s_at	MR1	6.7449	5.9218	6.0017
	224694_at	ANTXR1	12.622	2.5992	2.5943		210223_s_at	MR1	7.2914	7.2692	7.3195
	227660_at	ANTXR1	7.9587	2.2119	2.1774		210224_at	MR1	5.8737	5.1967	5.4883
	225524_at	ANTXR2	11.376	9.0461	7.8694		210528_at	MR1	4.0431	6.8878	7.6170
	228573_at	ANTXR2	9.1831	6.8586	6.8584		235352_at	MR1	8.3225	8.9437	10.020
	214783_s_at	ANXA11	9.3364	8.2253	8.3432		217907_at	MRPL18	10.486	11.251	10.640
	228727_at	ANXA11	3.1317	3.1692	4.1820		232071_at	MRPL19	6.2500	4.9346	5.5150
	203299_s_at	AP1S2	7.3865	6.6153	6.2310		236910_at	MRPL39	2.8047	4.6850	4.5128
	203300_x_at	AP1S2	7.6036	8.8720	7.0199		224015_s_at	MRPS25	5.6011	5.8979	6.6058
	230264_s_at	AP1S2	9.7504	10.003	9.0631		224873_s_at	MRPS25	5.0662	5.9397	6.9719
	202442_at	AP3S1	12.579	12.297	11.510		219477_s_at	MRPS31P3 /// THSD1 /// THSD1P1 /// TPTE2P2	7.7927	6.6447	6.9922
	235647_at	AP4S1	6.8326	7.7031	8.7739		219666_at	MS4A6A	2.4389	5.3814	2.4763
	209913_x_at	AP5Z1	4.8552	5.4202	6.2161		207551_s_at	MSL3	8.8463	10.653	10.165
	215148_s_at	APBA3	6.9622	8.7440	8.4012		216320_x_at	MST1	3.1826	3.1083	3.6303
	212970_at	APBB2	8.1335	4.7396	5.8221		213380_x_at	MST1P9	1.9902	2.5269	3.3986
	212985_at	APBB2	9.4201	4.3817	6.0711		222584_at	MSTO1	7.6718	7.1216	7.9025
	238813_at	APEX2	5.1140	5.7182	6.6242		218296_x_at	MSTO1 /// MSTO2P	5.1589	4.4604	5.5391
	218389_s_at	APH1A	8.9828	9.3707	9.8189		205555_s_at	MSX2	2.2956	3.8212	2.3334
	221036_s_at	APH1B	6.5245	5.9142	6.7069		210319_x_at	MSX2	2.9017	5.4462	2.9268
	226358_at	APH1B	6.9048	5.4627	7.9229		213629_x_at	MT1F	7.8925	7.9075	5.5990
	214995_s_at	APOBEC3F /// APOBEC3G	3.5293	6.6298	6.6631		221619_s_at	MTCH1	12.992	11.708	12.167
	204205_at	APOBEC3G	7.3469	10.121	10.876		244790_at	MTCP1	3.1680	4.5915	5.3683
	221653_x_at	APOL2	6.7002	6.1963	5.6220		205323_s_at	MTF1	5.9693	5.8989	5.7438
	232814_x_at	APOPT1	6.2964	6.9349	6.7539		227150_at	MTF1	8.1711	7.6093	7.6813
	200602_at	APP	11.813	10.727	5.6260		201761_at	MTHFD2	12.842	11.729	11.593
	214953_s_at	APP	10.539	11.285	6.2862		239035_at	MTHFR	5.5543	6.1246	7.2265
	202630_at	APPBP2	9.8294	8.1665	8.7990		223356_s_at	MTIF3	8.5881	9.4720	9.8217
	212583_at	AQR	5.1223	4.0910	4.6522		225810_at	MTMR10	7.5473	6.3327	7.3319
	230652_at	ARAF	6.3457	7.0746	7.4877		202197_at	MTMR3	7.3859	8.4572	8.1053
	34206_at	ARAP1	6.8064	8.0532	8.1678		226956_at	MTMR3	6.9692	7.2676	6.7155
	232175_at	ARF1	5.0152	7.7764	8.6845		214268_s_at	MTMR4	8.3606	7.9285	8.8658
	203946_s_at	ARG2	6.0579	8.3968	6.8082		228789_at	MTMR6	5.8559	6.4729	6.7361
	227448_at	ARGLU1	5.5099	5.3509	6.8391		222014_x_at	MTO1	9.5493	9.6033	9.4413
	228477_at	ARGLU1	8.3916	11.678	12.133		203774_at	MTR	9.7833	9.5839	10.316
	202117_at	ARHGAP1	12.603	10.914	10.828		226969_at	MTR	7.7301	7.7777	8.1267
	207606_s_at	ARHGAP12	7.8807	8.1713	8.0289		203036_s_at	MTSS1	2.4481	4.1660	4.0815
	218870_at	ARHGAP15	2.5452	10.747	10.160		203037_s_at	MTSS1	8.0740	8.7206	9.0884
	228368_at	ARHGAP20	2.4619	2.4262	4.6041		213693_s_at	MUC1	5.5707	2.2523	2.2343
	221030_s_at	ARHGAP24	4.8419	2.7776	7.2827		221290_s_at	MUM1	7.8872	6.8912	7.3331
	223422_s_at	ARHGAP24	8.9486	2.0845	10.507		202180_s_at	MVP	9.8690	8.9914	6.6263
	230802_at	ARHGAP24	3.5209	2.9027	8.9175		204994_at	MX2	3.9175	7.2292	8.6991
	230803_s_at	ARHGAP24	4.0264	2.8921	6.7560		226275_at	MXD1	7.2101	8.1529	8.8857
	204882_at	ARHGAP25	2.0305	10.002	10.198		228846_at	MXD1	6.6092	8.7799	8.9619
	38149_at	ARHGAP25	2.2017	10.104	10.330		202364_at	MXI1	8.3847	9.2275	8.1825
	226219_at	ARHGAP30	2.9478	10.506	11.049		215152_at	MYB	2.8574	5.1569	3.0093
	226056_at	ARHGAP31	7.5056	4.9406	4.7549		222771_s_at	MYEF2	5.5123	9.1916	9.9437
	233849_s_at	ARHGAP5	9.8996	4.5363	5.5093		229464_at	MYEF2	3.5511	6.2058	8.2708
	201334_s_at	ARHGEF12	10.600	9.0762	8.5286		205940_at	MYH3	3.4606	3.0168	3.6837
	213039_at	ARHGEF18	9.3342	10.107	11.736		211926_s_at	MYH9	9.8044	9.5956	8.4651
	226857_at	ARHGEF19	3.8267	3.6138	3.1657		228097_at	MYLIP	2.6588	8.3971	10.036
	207629_s_at	ARHGEF2	6.5144	5.9929	6.8868		228098_s_at	MYLIP	7.3028	11.925	12.263
	209435_s_at	ARHGEF2	10.253	9.2136	10.328		202555_s_at	MYLK	12.738	2.2841	2.2737
	235595_at	ARHGEF2	3.3068	4.3393	6.4179		224823_at	MYLK	13.641	2.7399	2.7665
	218501_at	ARHGEF3	7.7756	12.069	8.0328		244654_at	MYO1G	3.3031	6.8234	9.1231
	203263_s_at	ARHGEF9	5.0799	5.9681	7.2504		227761_at	MYO5A	8.9267	10.439	9.2700
	225181_at	ARID1B	8.2594	9.7675	10.654		208189_s_at	MYO7A	1.9185	11.560	1.9526
	238043_at	ARID1B	5.7973	6.6823	8.7620		33197_at	MYO7A	2.4101	11.758	2.4696
	205062_x_at	ARID4A	6.4391	8.8122	9.1829		225760_at	MYSM1	8.0395	9.6860	9.7309
	230141_at	ARID4A	7.3597	9.0113	9.4287		210336_x_at	MZF1	5.3976	7.6937	8.0296
	221230_s_at	ARID4B	10.630	11.943	12.144		40569_at	MZF1	6.2112	8.3535	8.8332
	212591_at	ARID4B /// RBM34	10.495	10.845	11.543		220720_x_at	MZT2B	6.8089	8.1396	7.9769
	214943_s_at	ARID4B /// RBM34	5.3976	7.2785	8.3594		213375_s_at	N4BP2L1	6.1702	11.047	10.026
	213138_at	ARID5A	3.8784	9.5211	6.4111		214906_x_at	N4BP2L1	3.6142	6.3000	5.4210
	1558000_at	ARID5B	2.8841	3.3881	3.5033		217197_x_at	N4BP2L1	3.1533	6.7271	5.6781
	212614_at	ARID5B	12.261	12.599	12.202		229718_at	N4BP2L1	3.2905	6.0934	7.2733
	235404_at	ARID5B	3.3139	8.5556	7.6887		243843_at	N4BP2L1	2.8095	3.4970	3.7805
	201880_at	ARIH1	9.1976	10.321	10.355		202258_s_at	N4BP2L2	9.7465	11.330	11.046
	227932_at	ARIH2	6.3896	9.5843	10.180		202259_s_at	N4BP2L2	7.4254	9.0364	9.2015
	228843_at	ARL10	9.0295	5.8223	7.8160		214748_at	N4BP2L2	6.9751	8.5442	6.9035
	202206_at	ARL4C	9.3803	9.3803	8.9601		214753_at	N4BP2L2	5.1862	9.5389	9.0105
	202207_at	ARL4C	9.3956	10.327	9.6545		221899_at	N4BP2L2	8.2209	12.529	12.179
	202208_s_at	ARL4C	7.3882	8.8002	7.1554		235547_at	N4BP2L2	3.1057	7.0170	7.6810
	223735_at	ARL6	4.4137	4.3688	3.9445		1556381_at	NAA15	2.5670	2.8417	3.8794
	225347_at	ARL8A	5.7995	5.5958	6.8086		219378_at	NAA16	7.2170	10.362	10.299
	203487_s_at	ARMC8	7.8874	7.5819	8.0190		228529_at	NAA38	2.7339	3.4225	5.3866
	217858_s_at	ARMCX3	11.192	10.029	10.625		218661_at	NAA60	6.3791	6.7599	5.9270
	222444_at	ARMCX3	10.938	8.7074	9.5293		214765_s_at	NAAA	7.4282	6.4657	6.6527
	227444_at	ARMCX4	5.6607	6.2351	4.7658		227135_at	NAAA	7.8920	7.6781	8.5180
	1555902_at	ARMCX5	4.0148	4.0395	4.1655		222018_at	NACA	3.9189	9.8112	9.9630
	219335_at	ARMCX5	7.1987	7.9457	7.7562		218840_s_at	NADSYN1	7.7068	8.2707	7.8461
	231016_s_at	ARNT	7.3648	3.8962	4.2555		232946_s_at	NADSYN1	7.8916	9.2304	9.3564
	226055_at	ARRDC2	5.7776	7.2589	9.2519		244828_x_at	NAF1	8.1616	10.567	9.8832
	210980_s_at	ASAH1	9.7763	8.7508	8.7985		205090_s_at	NAGPA	7.3731	7.3515	7.2094
	213702_x_at	ASAH1	11.278	10.382	10.449		217738_at	NAMPT	7.7087	8.5984	9.6402
	213902_at	ASAH1	10.023	8.4148	8.8284		219368_at	NAP1L2	3.1235	8.3962	3.1344
	227915_at	ASB2	3.4474	10.034	6.1565		204749_at	NAP1L3	10.092	8.7418	5.8247
	233857_s_at	ASB2	2.1323	6.0262	2.5909		226041_at	NAPEPLD	7.2687	6.2175	6.6253
	222524_s_at	ASB6	5.9256	5.9799	6.5470		238722_x_at	NAPEPLD	6.1554	6.4288	7.2996
	226513_at	ASB7	7.4943	6.8120	7.8483		225448_at	NAPG	8.9254	8.1043	8.6897
	231269_at	ASCC3	7.9576	6.8461	6.3187		242918_at	NASP	3.4713	9.3319	11.560
	218554_s_at	ASH1L	3.1794	4.1249	5.7209		204382_at	NAT9	7.2481	7.0527	7.5021
	222667_s_at	ASH1L	9.3650	11.459	12.285		221207_s_at	NBEA	6.0733	6.1047	7.6570
	226447_at	ASH1L	10.171	10.467	11.165		226439_s_at	NBEA	4.0733	3.3634	5.2535
	1554057_at	ASH1L-AS1	6.1483	8.7767	9.6037		230712_at	NBPF1	6.3828	5.5057	5.8349
	205047_s_at	ASNS	11.762	10.212	9.6942		212854_x_at	NBPF10	11.283	11.153	11.774
	207076_s_at	ASS1	10.631	6.5063	4.7933		242191_at	NBPF10	4.9066	8.8023	8.0755
	221135_s_at	ASTE1	5.8615	8.5994	8.6482		1553992_s_at	NBR2	5.8249	4.8628	6.0134
	242439_s_at	ASXL1	4.8640	7.5993	8.7263		201517_at	NCBP2	9.6865	8.9707	8.8521
	244519_at	ASXL1	6.5249	7.8496	9.3967		203315_at	NCK2	9.0254	10.429	10.765
	218659_at	ASXL2	9.1114	10.077	10.238		209105_at	NCOA1	4.9245	9.9355	9.0816
	226251_at	ASXL2	7.2501	8.5656	8.6341		209106_at	NCOA1	7.932	10.962	9.9584
	240072_at	ASXL2	3.6536	6.0865	7.3002		209107_x_at	NCOA1	7.2459	10.456	9.3476
	213387_at	ATAD2B	5.5916	8.6952	9.2959		210249_s_at	NCOA1	6.6468	10.155	8.9671
	228510_at	ATAT1	3.1310	3.4292	3.8295		205731_s_at	NCOA2	3.3718	4.0380	4.4394
	1554980_a_at	ATF3	2.8317	4.2436	4.7298		212867_at	NCOA2	9.2989	11.007	11.357
	202672_s_at	ATF3	6.5179	9.9972	9.7510		215605_at	NCOA2	2.5722	4.5733	4.8585
	200779_at	ATF4	12.784	12.796	13.411		207700_s_at	NCOA3	10.325	10.016	13.407
	217550_at	ATF6	5.4761	5.4246	6.0711		209061_at	NCOA3	9.3714	9.1352	11.437
	226941_at	ATF6	8.3200	8.0763	8.2609		200855_at	NCOR1	5.9596	6.2956	6.4279
	203168_at	ATF6B	5.1590	7.8662	6.6603		200856_x_at	NCOR1	7.0888	7.3784	7.4255
	218987_at	ATF7IP	7.7309	10.810	10.993		208759_at	NCSTN	7.4039	7.4453	8.0716
	231825_x_at	ATF7IP	7.9751	10.109	10.125		1553551_s_at	ND2	12.153	15.122	15.324
	213930_at	ATG12	7.1846	6.0621	6.8527		1553575_at	ND6	10.318	9.6026	8.3282
	204568_at	ATG14	8.0474	9.5163	9.0305		208093_s_at	NDEL1	10.631	10.397	10.202
	229389_at	ATG16L2	3.6302	4.6806	8.0342		217800_s_at	NDFIP1	10.227	12.287	9.4066
	202512_s_at	ATG5	8.1130	4.3369	5.0734		222422_s_at	NDFIP1	7.1921	9.5377	7.2364
	219359_at	ATHL1	2.8282	9.9815	5.5341		222423_at	NDFIP1	10.750	10.361	8.1008
	212672_at	ATM	8.0051	10.862	11.030		200632_s_at	NDRG1	10.748	10.088	7.8609
	201855_s_at	ATMIN	10.635	9.4318	9.3365		217286_s_at	NDRG3	9.5844	10.086	9.1203
	214255_at	ATP10A	8.9321	4.0968	2.5892		203916_at	NDST2	7.9528	8.3473	8.1526
	213582_at	ATP11A	3.0547	4.3346	4.5670		1559042_at	NDUFB6	2.9285	4.8690	4.0592
	230875_s_at	ATP11A	8.7413	9.2505	8.9020		226974_at	NEDD4L	4.1545	3.2849	5.6330
	226785_at	ATP11C	10.306	9.4833	9.4418		202149_at	NEDD9	10.727	11.042	9.9289
	209281_s_at	ATP2B1	9.3740	10.078	11.543		1564093_at	NEK1	2.8607	4.1113	4.8796
	212930_at	ATP2B1	9.2355	8.4511	10.474		212530_at	NEK7	13.540	11.206	10.853
	215716_s_at	ATP2B1	9.5909	10.106	11.762		1558675_s_at	NEMF	7.9522	9.4436	10.085
	209934_s_at	ATP2C1	8.4538	6.7777	6.7572		1569594_a_at	NEMF	9.4357	9.5017	11.009
	209935_at	ATP2C1	9.4080	7.1942	7.1348		218649_x_at	NEMF	10.174	9.8558	10.407
	212255_s_at	ATP2C1	9.1643	8.0205	7.8203		204321_at	NEO1	6.2758	5.3560	3.6607
	243501_at	ATP5F1	5.0041	3.7852	3.7993		222774_s_at	NETO2	6.3941	9.9771	4.6415
	208764_s_at	ATP5G2	10.829	12.593	12.333		208926_at	NEU1	6.2051	11.355	8.7586
	222796_at	ATP5J2-PTCD1 /// PTCD1	3.7971	5.1724	5.2372		216115_at	NF1	3.3566	4.3743	4.2658
	201443_s_at	ATP6AP2	12.965	12.471	11.880		226991_at	NFATC2	3.5476	12.482	10.423
	212383_at	ATP6V0A1	6.5400	2.9190	5.9180		217526_at	NFATC2IP	7.8655	11.294	10.932
	229572_at	ATP6V0A2	4.4582	5.9484	7.4690		217527_s_at	NFATC2IP	8.5513	10.370	10.048
	200096_s_at	ATP6V0E1	12.535	12.425	12.036		229235_at	NFATC2IP	7.6655	11.227	11.147
	201172_x_at	ATP6V0E1	12.302	12.558	12.180		1567013_at	NFE2L2	2.5735	4.5875	4.7533
	214150_x_at	ATP6V0E1	12.574	12.403	12.171		201146_at	NFE2L2	11.844	12.299	12.065
	1552286_at	ATP6V1E2 /// FLJ41757	5.5658	4.6228	5.5688		204702_s_at	NFE2L3	3.2080	5.3403	4.2600
	212384_at	ATP6V1G2-DDX39B /// DDX39B /// SNORD84	7.1501	9.9857	10.096		236471_at	NFE2L3	3.1364	4.5189	3.5724
	1557586_s_at	ATP6V1H	3.3602	5.3633	6.8889		226895_at	NFIC	10.656	10.264	7.7211
	205198_s_at	ATP7A	7.9467	6.1769	6.3579		201502_s_at	NFKBIA	8.0444	13.198	12.678
	214594_x_at	ATP8B1	7.1948	7.9024	8.1427		228388_at	NFKBIB	2.9132	5.9026	6.4149
	226771_at	ATP8B2	9.1355	8.3112	5.8196		223218_s_at	NFKBIZ	10.097	12.108	12.418
	209903_s_at	ATR	9.2212	9.9287	10.591		202584_at	NFX1	7.1885	7.2082	8.6408
	212517_at	ATRN	8.7185	6.7803	6.4436		210268_at	NFX1	2.9718	4.8296	7.1218
	208859_s_at	ATRX	9.5308	10.601	11.767		215720_s_at	NFYA	2.9276	5.8839	6.7410
	208861_s_at	ATRX	10.235	10.869	11.196		228433_at	NFYA	7.4390	7.0878	8.1903
	203232_s_at	ATXN1	11.045	10.204	5.6108		218128_at	NFYB	9.7546	6.8128	7.4677
	226095_s_at	ATXN1L	7.7781	8.7013	9.7694		216263_s_at	NGDN	2.8684	3.9978	4.5369
	227373_at	ATXN1L	9.4882	9.4579	10.884		219353_at	NHLRC2	6.9387	5.0517	6.9306
	202622_s_at	ATXN2	7.8221	7.1864	7.7668		227040_at	NHLRC3	7.2937	8.5153	8.4180
	207798_s_at	ATXN2L	4.0667	7.3871	6.2461		236953_s_at	NHLRC3	3.4854	5.9127	7.3246
	204516_at	ATXN7	9.4290	11.924	11.242		223442_at	NICN1	7.2503	6.7168	7.8244
	209964_s_at	ATXN7	3.4873	7.7651	6.9565		219594_at	NINJ2	5.8088	9.5300	3.7776
	224969_at	ATXN7L3	5.7767	6.8323	7.3752		1552696_at	NIPA1	2.9227	5.1439	3.8608
	212113_at	ATXN7L3B	6.3503	8.0098	9.4791		225752_at	NIPA1	6.0919	9.1630	8.3196
	220525_s_at	AUP1	8.6250	10.364	10.571		227001_at	NIPAL2	8.4707	8.5839	8.6171
	243851_at	AURKAPS1 /// RAB3GAP2	3.4077	7.1654	7.5749		214579_at	NIPAL3	6.4916	5.2238	5.1500
	212599_at	AUTS2	9.6664	4.3257	9.5274		225876_at	NIPAL3	9.4971	8.6931	8.4129
	212849_at	AXIN1	4.7525	5.5514	5.5024		213918_s_at	NIPBL	9.4395	11.135	11.273
	218043_s_at	AZI2	9.0449	7.2956	7.0905		242352_at	NIPBL	7.4727	10.113	10.776
	223846_at	AZI2	5.5399	7.0177	7.3107		223764_x_at	NIPSNAP3B	4.2905	2.7231	4.4693
	235962_at	AZI2	6.3402	4.2903	4.8254		201591_s_at	NISCH	11.423	10.885	10.589
	201891_s_at	B2M	14.673	15.193	15.054		241395_at	NIT1	3.1759	6.4489	7.8816
	216231_s_at	B2M	13.046	14.919	14.698		205004_at	NKRF	8.1364	8.6071	8.9477
	232311_at	B2M	3.5553	9.8962	11.034		215339_at	NKTR	2.8414	4.7746	5.7586
	210205_at	B3GALT4	3.6652	4.6952	5.4070		207703_at	NLGN4Y	7.6983	4.1877	4.1120
	35179_at	B3GAT3	5.0317	6.6156	6.2169		234762_x_at	NLN	7.4796	9.4449	9.5011
	1555962_at	B3GNT7	2.7411	2.8537	6.3762		226474_at	NLRC5	7.8110	11.563	9.8473
	1555963_x_at	B3GNT7	2.8247	2.9993	6.5599		204862_s_at	NME3	6.4831	8.4628	7.2776
	201883_s_at	B4GALT1	9.3162	8.7980	9.4819		201158_at	NMT1	7.1732	6.5694	6.9325
	228498_at	B4GALT1	11.812	9.0489	9.1370		202237_at	NNMT	13.883	2.6314	2.9582
	210243_s_at	B4GALT3	7.9446	7.8030	8.4803		202238_s_at	NNMT	12.758	2.5765	2.6170
	221485_at	B4GALT5	11.350	7.5150	7.7308		238530_at	NNT	6.2753	6.4514	7.2470
	222446_s_at	BACE2	9.5656	2.5230	4.3362		221073_s_at	NOD1	4.1972	4.1190	4.7196
	229720_at	BAG1	3.6906	5.6910	6.7622		222057_at	NOL12	3.4855	4.0903	4.4413
	202984_s_at	BAG5	7.0826	9.5789	9.3888		218199_s_at	NOL6	5.9820	5.1944	5.5967
	203051_at	BAHD1	6.0127	7.7144	7.1533		217225_x_at	NOMO1 /// NOMO2 /// NOMO3	12.075	9.9651	9.7965
	227372_s_at	BAIAP2L1	9.4346	2.6368	3.1937		221853_s_at	NOMO1 /// NOMO2 /// NOMO3	11.233	9.1826	8.9918
	202391_at	BASP1	12.602	8.6513	13.306		202443_x_at	NOTCH2	11.945	10.176	9.8294
	205965_at	BATF	5.1168	11.953	6.9328		212377_s_at	NOTCH2	12.161	9.8846	9.3952
	208478_s_at	BAX	5.7220	8.7761	5.6522		214722_at	NOTCH2NL	11.540	10.266	10.249
	211833_s_at	BAX	6.4127	8.4022	5.0454		227067_x_at	NOTCH2NL	8.2977	7.5629	8.0870
	201353_s_at	BAZ2A	5.2492	5.6340	6.4137		200701_at	NPC2	10.146	8.5106	9.2780
	201354_s_at	BAZ2A	6.8136	7.2129	7.9338		218821_at	NPEPL1 /// STX16-NPEPL1	7.4965	8.3126	8.0163
	213224_s_at	BBIP1	7.4733	8.5823	7.7733		235410_at	NPHP3	7.9815	9.5476	9.6357
	228993_s_at	BBIP1	8.3662	10.029	7.8314		235432_at	NPHP3	8.3727	9.0384	8.5295
	232885_at	BBIP1	2.9112	4.7332	5.1453		221992_at	NPIPL2	4.6557	7.6057	7.4977
	219487_at	BBS10	8.1184	7.1213	7.6166		215002_at	NPIPL3	3.0474	4.0816	6.4237
	229603_at	BBS12	7.8681	4.6032	4.0791		217796_s_at	NPLOC4	8.6523	7.8911	7.6481
	223227_at	BBS2	7.6352	7.0441	6.7498		214273_x_at	NPRL3	5.4757	5.7407	6.2013
	219688_at	BBS7	7.2488	6.1732	4.8712		203814_s_at	NQO2	8.4036	7.0699	6.3172
	235007_at	BBS7	8.5145	5.9370	6.0605		209750_at	NR1D2	8.9188	5.8628	6.8631
	37549_g_at	BBS9	7.9638	6.1697	5.8032		225768_at	NR1D2	9.4623	8.4398	6.6991
	213015_at	BBX	8.7270	8.6685	9.0275		229956_at	NR2C1	4.1871	4.4206	4.9818
	213016_at	BBX	9.4772	8.0298	9.6764		225477_s_at	NR2C2	9.4085	9.7773	9.8718
	223134_at	BBX	9.7313	9.8076	10.414		201865_x_at	NR3C1	11.329	12.686	11.181
	223135_s_at	BBX	7.7157	8.3732	9.3041		211671_s_at	NR3C1	11.263	13.027	11.216
	226331_at	BBX	8.2825	8.5348	9.7593		202340_x_at	NR4A1	4.8322	8.5469	10.538
	232008_s_at	BBX	9.1173	8.9014	10.524		211143_x_at	NR4A1	3.7407	4.5440	6.2637
	205084_at	BCAP29	8.3038	6.7985	6.6199		204621_s_at	NR4A2	4.4721	12.661	11.286
	225674_at	BCAP29	10.082	8.6448	8.8424		204622_x_at	NR4A2	5.1538	12.987	11.678
	225677_at	BCAP29	9.3241	7.6100	7.9381		216248_s_at	NR4A2	5.5527	13.440	12.084
	230150_at	BCAP29	3.2064	4.0153	4.4467		207978_s_at	NR4A3	2.0867	6.6445	6.5650
	200837_at	BCAP31	10.202	10.024	8.6611		209959_at	NR4A3	3.7411	9.7514	9.9327
	203053_at	BCAS2	11.396	12.414	12.391		216979_at	NR4A3	2.2747	5.5896	7.4934
	220488_s_at	BCAS3	5.7764	6.2587	4.7600		221803_s_at	NRBF2	10.247	9.2648	9.1545
	214390_s_at	BCAT1	3.8323	7.9623	2.8348		223650_s_at	NRBF2	8.5982	9.2880	8.7590
	214452_at	BCAT1	7.4943	8.9935	3.6573		217765_at	NRBP1	7.9669	7.7605	7.1283
	225285_at	BCAT1	12.196	12.694	8.2973		201309_x_at	NREP	9.9888	2.7970	2.7995
	226517_at	BCAT1	12.413	13.022	8.3961		211844_s_at	NRP2	4.3945	2.4374	2.3945
	1557257_at	BCL10	3.6632	9.4704	9.1670		214632_at	NRP2	6.3180	2.4268	2.4994
	1557258_a_at	BCL10	4.6301	7.4081	7.6763		225566_at	NRP2	8.3289	2.1171	2.2657
	205263_at	BCL10	11.391	10.912	10.865		236951_at	NSFL1C	3.6324	6.6623	6.2787
	210347_s_at	BCL11A	1.8989	1.9105	9.6646		235799_at	NSL1	3.4697	3.5060	4.3781
	219497_s_at	BCL11A	2.5688	2.5964	13.005		219067_s_at	NSMCE4A	7.1840	9.6467	10.226
	219498_s_at	BCL11A	2.6312	2.8079	11.238		228506_at	NSMCE4A	3.0948	6.1771	7.6963
	222891_s_at	BCL11A	3.2408	2.6186	13.072		222886_at	NSUN3	4.1361	4.2428	4.5914
	207004_at	BCL2	3.7224	3.8887	5.2625		1559848_at	NSUN4	3.2707	4.3183	4.5789
	207005_s_at	BCL2	2.0327	2.3121	4.4703		226351_at	NSUN4	6.0988	5.3138	6.2723
	228065_at	BCL9L	4.9657	4.3961	3.7553		230023_at	NSUN4	4.8749	6.6517	7.9588
	223915_at	BCOR	4.5006	6.5537	7.0938		236247_at	NSUN4	4.2624	4.2688	6.2226
	207618_s_at	BCS1L	7.3428	6.6471	7.0783		203802_x_at	NSUN5	8.0632	9.5529	9.9018
	224227_s_at	BDP1	5.0405	4.9677	7.4891		213670_x_at	NSUN5P1	6.3317	8.8285	9.2403
	226290_at	BDP1	8.3954	8.9071	9.9010		214100_x_at	NSUN5P1	7.4358	9.7499	10.053
	231939_s_at	BDP1	3.1194	3.6397	4.4464		213842_x_at	NSUN5P1 /// NSUN5P2	7.5360	9.8017	10.043
	223023_at	BET1L	7.9119	7.4942	6.9957		213460_x_at	NSUN5P2	6.0951	8.4779	8.9289
	201261_x_at	BGN	10.763	1.7728	1.7865		238983_at	NSUN7	2.6907	2.7930	5.9995
	213905_x_at	BGN	11.236	2.0240	2.0225		1557303_at	NT5C	2.6229	3.6239	5.4930
	201170_s_at	BHLHE40	10.078	10.977	7.2263		219214_s_at	NT5C	3.6401	4.8721	5.7276
	1556051_a_at	BICD1	6.5115	5.4674	8.5206		1557071_s_at	NUB1	2.8951	5.5053	6.3224
	204741_at	BICD1	5.5697	4.7673	7.2957		222512_at	NUB1	9.8266	8.3859	8.8402
	214806_at	BICD1	8.4153	4.9526	7.3203		200649_at	NUCB1	8.1227	6.2940	4.7664
	206255_at	BLK	1.9784	1.9609	9.8563		228341_at	NUDT16	6.5550	6.8802	5.7005
	228244_at	BLOC1S3	5.3432	5.4425	6.1650		212183_at	NUDT4	7.8635	7.5039	8.6925
	203773_x_at	BLVRA	10.054	7.9970	5.9175		206302_s_at	NUDT4 /// NUDT4P1	10.390	9.1690	9.4083
	211729_x_at	BLVRA	10.070	7.8975	5.8455		212181_s_at	NUDT4 /// NUDT4P1	9.4557	10.115	10.613
	1558560_s_at	BLZF1	5.6117	4.7613	6.1193		212182_at	NUDT4 /// NUDT4P1	2.8637	3.6750	3.6410
	210462_at	BLZF1	2.5818	3.2843	3.4465		224938_at	NUFIP2	9.1017	9.0852	9.6872
	32088_at	BLZF1	6.6816	5.0358	5.3357		224939_at	NUFIP2	10.040	9.6996	9.9455
	202265_at	BMI1 /// COMMD3-BMI1	11.344	10.996	10.909		224956_at	NUFIP2	9.1530	10.710	11.179
	202701_at	BMP1	7.4059	2.6485	2.5267		224958_at	NUFIP2	7.9882	9.2609	10.441
	207595_s_at	BMP1	4.4683	2.0456	2.0077		214250_at	NUMA1	3.7355	3.5479	4.9041
	213578_at	BMPR1A	10.462	6.9190	8.2881		214251_s_at	NUMA1	2.7028	2.8414	3.4665
	209920_at	BMPR2	8.1161	4.3440	5.1217		230462_at	NUMB	3.7274	5.5420	6.9316
	225144_at	BMPR2	11.071	7.0663	7.3124		236930_at	NUMB	2.8192	4.4468	6.4268
	231873_at	BMPR2	8.7346	7.0669	7.3821		242195_x_at	NUMBL	8.8997	9.0299	9.1222
	231106_at	BMS1P2 /// BMS1P6	3.7301	3.7935	5.2288		239948_at	NUP153	3.4574	6.6946	7.2950
	226280_at	BNIP2	9.2978	7.7258	9.2089		225047_at	NUPL1	7.2528	7.8042	6.8304
	221478_at	BNIP3L	12.931	10.896	11.232		241425_at	NUPL1	4.7642	9.2513	10.361
	203502_at	BPGM	9.4700	7.9993	7.7734		209230_s_at	NUPR1	8.4989	2.1261	2.1484
	204520_x_at	BRD1	8.3196	9.9355	9.0476		207877_s_at	NVL	6.1084	5.5048	6.8866
	215460_x_at	BRD1	8.2713	10.063	9.1149		208922_s_at	NXF1	8.2360	11.326	11.932
	208685_x_at	BRD2	8.7906	11.346	12.317		243606_at	NXPE3	7.2375	6.8567	8.1393
	214911_s_at	BRD2	9.6644	12.385	13.299		228607_at	OAS2	3.2937	4.1457	4.4164
	226128_at	BROX	11.021	10.720	10.416		201599_at	OAT	12.842	11.021	11.558
	241908_at	BROX	3.9476	7.1449	6.7489		227574_at	OBSL1	5.9182	2.4087	2.4248
	218004_at	BSDC1	8.7618	9.4680	8.4907		232644_x_at	OCIAD1	6.6630	7.3737	7.3287
	222200_s_at	BSDC1	8.0264	8.7164	7.9207		235537_at	OCIAD1	2.7557	5.2127	5.3583
	209430_at	BTAF1	9.6527	10.509	11.885		239748_x_at	OCIAD1	8.6777	9.2861	9.2454
	215349_at	BTBD18	2.9179	4.0018	5.1069		231022_at	OCLN	2.4531	2.8441	3.4242
	1557049_at	BTBD19	7.4210	7.6276	3.3042		203446_s_at	OCRL	9.1314	4.5358	6.1994
	235248_at	BTBD9	3.6201	4.0347	3.7327		241751_at	OFD1	3.4062	9.5843	9.4907
	201235_s_at	BTG2	3.2741	6.0451	9.6152		207563_s_at	OGT	5.5636	8.0383	9.4072
	201236_s_at	BTG2	5.8323	10.602	12.721		207564_x_at	OGT	7.2780	8.9456	10.806
	236226_at	BTLA	3.3804	11.409	8.0013		209240_at	OGT	10.489	12.295	12.988
	205298_s_at	BTN2A2	7.2458	7.6004	8.4367		212307_s_at	OGT	8.3364	9.5722	10.956
	207485_x_at	BTN3A1	4.1563	5.9785	5.1800		225332_at	OIP5-AS1	8.8800	10.128	10.231
	209770_at	BTN3A1	7.1390	9.9432	9.1629		226019_at	OMA1	8.0148	9.8093	10.355
	209846_s_at	BTN3A2	6.5914	10.976	8.9436		219032_x_at	OPN3	9.5069	2.5668	7.4604
	212613_at	BTN3A2	5.6768	9.2812	7.5764		224392_s_at	OPN3	7.4639	2.8141	6.0482
	204820_s_at	BTN3A2 /// BTN3A3	9.4986	12.088	10.811		217529_at	ORAI2	6.6190	7.2574	9.7542
	204821_at	BTN3A3	7.3789	8.7946	7.9671		221864_at	ORAI3	8.4227	7.8687	8.4425
	38241_at	BTN3A3	6.6669	9.4167	8.5033		228676_at	ORAOV1	4.6296	4.4386	4.6066
	227701_at	C10orf118	7.8598	9.4713	9.0290		223187_s_at	ORMDL1	8.9564	10.764	10.423
	229399_at	C10orf118	7.9053	9.3575	9.5539		227548_at	ORMDL1	7.1923	8.6850	8.3998
	218174_s_at	C10orf57	5.8612	5.5796	4.9737		223259_at	ORMDL3	8.3306	10.153	8.1435
	228331_at	C11orf31	3.7884	6.3635	7.0745		1563051_at	OSBP	3.2070	7.4882	7.4183
	1560028_at	C11orf57	3.4291	5.6836	5.2280		216755_at	OSBPL10	2.7573	2.7140	5.1451
	1560029_a_at	C11orf57	3.5143	5.4631	5.1657		219073_s_at	OSBPL10	8.6827	3.2751	12.928
	225811_at	C11orf58	9.5722	8.8836	9.9219		231656_x_at	OSBPL10	2.7115	2.5955	8.2108
	219806_s_at	C11orf75	9.6662	13.528	4.9185		209221_s_at	OSBPL2	6.6939	6.1689	6.4113
	238593_at	C11orf80	3.3977	3.6193	8.3125		209222_s_at	OSBPL2	8.2686	7.7515	8.2048
	213701_at	C12orf29	9.5382	8.3244	8.8363		209627_s_at	OSBPL3	7.3019	7.6745	9.8036
	218614_at	C12orf35	7.1514	12.747	11.787		227946_at	OSBPL7	5.7254	7.9469	8.0087
	227152_at	C12orf35	4.8720	11.032	11.331		230032_at	OSGEPL1	7.5340	7.5714	8.0288
	223476_s_at	C12orf65	3.9822	5.1101	5.9980		204024_at	OSGIN2	5.5938	5.2383	5.1638
	223477_s_at	C12orf65	6.7744	7.8302	8.1569		218196_at	OSTM1	9.7700	9.1189	8.3090
	1554067_at	C12orf66	5.5414	7.1631	8.3210		235197_s_at	OSTM1	6.0098	6.2356	6.0857
	1554068_s_at	C12orf66	3.4049	4.3440	5.4078		235198_at	OSTM1	7.9589	7.9318	7.8287
	226583_at	C12orf76	5.7035	6.6491	6.6456		205432_at	OVGP1	5.1681	5.7983	6.9251
	225675_at	C14orf101	6.8183	7.2039	7.9688		219133_at	OXSM	8.7108	8.1608	8.6583
	229514_at	C14orf118	2.92	5.8414	5.2026		1553856_s_at	P2RY10	2.2932	9.4550	8.2064
	229520_s_at	C14orf118	4.9876	8.1718	8.4401		214615_at	P2RY10	4.4383	9.1049	8.2306
	227699_at	C14orf149	7.1851	3.9509	5.9030		206637_at	P2RY14	2.6454	2.7379	7.2453
	218298_s_at	C14orf159	6.5739	7.4939	7.5695		207543_s_at	P4HA1	12.141	8.6355	8.8549
	237460_x_at	C14orf182	2.6373	3.4057	3.8759		200656_s_at	P4HB	10.983	8.6880	8.0822
	239777_at	C14orf182	3.0288	3.1627	3.5007		222125_s_at	P4HTM	7.3292	8.0658	6.8102
	235369_at	C14orf28	7.4578	6.0403	7.5366		226670_s_at	PABPC1L	4.1901	9.1744	9.0554
	238647_at	C14orf28	8.3698	5.4291	5.9896		231838_at	PABPC1L	3.4350	7.8916	7.4981
	218791_s_at	C15orf29	6.3527	4.9637	6.1743		213046_at	PABPN1	4.0788	8.6454	8.8481
	222745_s_at	C15orf29	9.5461	9.4252	10.279		1555824_a_at	PACS2	6.1773	5.3678	5.0803
	232094_at	C15orf29	4.7405	5.5381	7.0939		212778_at	PACS2	6.8316	7.3308	6.1064
	215087_at	C15orf39	2.2126	2.2595	4.1757		34406_at	PACS2	6.8484	7.0527	5.7025
	229742_at	C15orf61	9.0895	10.392	9.5621		225622_at	PAG1	3.8609	8.5300	9.6385
	227351_at	C16orf52	7.8267	7.3183	6.4668		225626_at	PAG1	4.9037	10.672	11.372
	230296_at	C16orf52	9.3089	10.144	9.2617		227354_at	PAG1	2.7030	8.9461	10.051
	230721_at	C16orf52	6.3997	8.7521	7.1491		208051_s_at	PAIP1	8.9854	7.6734	9.3302
	222190_s_at	C16orf58	4.8085	4.9320	5.1062		209064_x_at	PAIP1	8.8603	7.7804	9.3170
	226608_at	C16orf87	7.8809	10.163	7.509		230100_x_at	PAK1	5.4946	3.9729	5.2337
	226657_at	C17orf103	8.8576	7.8304	6.6024		225563_at	PAN3	9.9682	11.403	12.184
	1566480_x_at	C17orf104	3.4078	5.1939	5.5359		229043_at	PAPD5	8.6955	9.7809	9.3968
	1560703_at	C17orf108	2.8077	4.8279	4.5256		228569_at	PAPOLA	7.0767	9.2039	10.023
	213195_at	C17orf108	4.9266	5.0969	5.0646		222273_at	PAPOLG	6.7168	6.4681	7.7604
	228452_at	C17orf39	8.1626	5.9731	6.7238		222839_s_at	PAPOLG	8.0782	9.5396	9.8314
	227668_at	C17orf56	5.6724	7.7792	8.2897		224427_s_at	PAPOLG	4.6978	5.7619	7.0902
	56197_at	C17orf61-PLSCR3 /// PLSCR3	10.528	9.2334	7.6716		218543_s_at	PARP12	5.7703	8.5432	9.3486
	236863_at	C17orf67	2.2153	2.3164	3.0413		219034_at	PARP16	5.5987	5.7078	5.2590
	1553400_a_at	C17orf69	3.5831	3.6749	3.8968		209940_at	PARP3	6.0283	3.4036	4.2405
	222779_s_at	C17orf85	6.9831	7.3463	6.5230		202239_at	PARP4	8.7421	9.2260	8.9588
	207996_s_at	C18orf1	5.4750	9.3833	6.6360		219639_x_at	PARP6	7.2011	8.9959	9.3359
	226406_at	C18orf25	9.3071	9.5223	9.2876		232683_s_at	PARP6	6.3361	8.5689	8.9953
	224957_at	C18orf32 /// RPL17-C18ORF32	10.393	11.136	10.921		244008_at	PARP8	5.4940	6.1555	7.1745
	223983_s_at	C19orf12	9.8891	8.7301	8.4324		201522_x_at	PAR-SN /// SNORD107 /// SNRPN /// SNURF	10.386	11.626	10.786
	225863_s_at	C19orf12	8.0781	7.6970	8.0811		230753_at	PATL2	3.7448	8.1301	8.1073
	236847_at	C19orf18	3.1663	3.0730	6.7627		202876_s_at	PBX2	7.4644	10.191	9.2508
	221988_at	C19orf42	6.8741	6.8839	8.2232		211097_s_at	PBX2	3.3001	4.2952	4.3704
	224712_x_at	C19orf42	3.2194	3.6617	4.4943		212259_s_at	PBXIP1	5.6665	10.237	7.2990
	230213_at	C19orf43	4.6462	8.1758	8.7393		214177_s_at	PBXIP1	8.9137	12.204	9.8879
	212575_at	C19orf6	1.9629	1.9402	3.6599		1568640_at	PCBP1-AS1	5.4390	6.1518	6.7061
	1555491_a_at	C19orf66	3.8400	5.2059	5.3636		235482_at	PCBP1-AS1	5.0349	7.6811	8.8296
	218429_s_at	C19orf66	6.8228	9.5422	9.3492		213517_at	PCBP2	6.5222	9.4539	9.9461
	53720_at	C19orf66	7.7495	9.5562	9.3757		229467_at	PCBP2	4.3681	8.4016	9.4141
	225823_at	C19orf70	8.7289	8.1692	8.1547		237813_at	PCBP2	3.7048	6.9578	7.3624
	226105_at	C1GALT1	8.2608	7.2479	7.5520		209361_s_at	PCBP4	5.7014	2.3930	3.0626
	226107_at	C1GALT1	7.2534	6.8868	7.8926		203860_at	PCCA	7.5227	5.7978	5.4883
	238989_at	C1GALT1C1	3.2662	3.2809	4.4632		219737_s_at	PCDH9	6.4780	1.9793	8.1256
	240771_at	C1orf101	2.6664	2.6986	3.9314		219738_s_at	PCDH9	3.9952	3.1087	4.4829
	225480_at	C1orf122	10.232	8.0166	7.7153		223854_at	PCDHB10 /// PCDHB9	6.1647	2.9449	3.4825
	228532_at	C1orf162	2.3826	8.1718	8.4047		231726_at	PCDHB14	6.2085	2.7108	3.8720
	1563876_at	C1orf220	2.6899	2.7587	4.1837		1552735_at	PCDHGA4	6.3057	4.0817	7.7898
	218721_s_at	C1orf27	8.6719	8.7090	8.5220		225505_s_at	PCED1A	4.8250	8.0303	7.5531
	222720_x_at	C1orf27	3.5870	4.8040	5.5585		203378_at	PCF11	7.4666	7.3226	9.8729
	62212_at	C1orf50 /// LOC100129924	7.8335	8.1868	7.7594		227622_at	PCF11	5.3407	8.4403	9.2113
	228135_at	C1orf52	9.1769	11.066	10.964		222044_at	PCIF1	4.8899	8.7870	9.1643
	239038_at	C1orf52	3.2549	2.5431	4.4706		222045_s_at	PCIF1	3.0135	6.1781	6.6870
	1558508_a_at	C1orf53	8.0083	3.6156	4.1210		89948_at	PCIF1	4.2252	6.8790	7.2570
	221222_s_at	C1orf56	4.7979	4.8881	6.1688		202847_at	PCK2	9.1635	7.1350	6.3792
	205103_at	C1orf61	2.7535	2.8289	5.5402		228905_at	PCM1	6.1230	7.0204	7.3949
	209006_s_at	C1orf63	5.2144	10.201	10.967		226119_at	PCMTD1	10.091	10.025	10.686
	209007_s_at	C1orf63	7.7918	12.658	13.161		232382_s_at	PCMTD1	8.7303	8.6651	9.2013
	1558692_at	C1orf85	8.6455	8.2461	6.8991		235507_at	PCMTD1	7.2677	7.7049	8.3987
	203429_s_at	C1orf9	10.540	10.667	11.154		244706_at	PCMTD1	3.6332	3.9488	4.9112
	218983_at	C1RL	7.9378	7.8415	7.0457		212406_s_at	PCMTD2	8.4147	11.522	10.838
	220941_s_at	C21orf91	4.6261	8.0589	7.4566		237577_at	PCNP	3.7344	6.5327	6.1491
	1553974_at	C22orf39	5.4148	8.8164	8.2163		213173_at	PCNX	5.3683	4.9504	4.9552
	212875_s_at	C2CD2	7.9408	6.7179	6.7652		215175_at	PCNX	4.0399	5.3205	4.8089
	219329_s_at	C2orf28	11.790	11.252	11.032		229287_at	PCNX	8.7912	7.8406	7.9573
	219128_at	C2orf42	7.2117	7.6168	8.2812		39650_s_at	PCNXL2	4.9095	9.7379	6.1312
	230379_x_at	C2orf56	7.7259	8.0789	8.1881		232521_at	PCSK7	3.4777	7.8700	7.2709
	232145_at	C2orf68	3.5140	7.1779	7.3126		203803_at	PCYOX1	9.8552	6.4153	5.9788
	227973_at	C2orf69	9.3856	9.0507	9.5026		225274_at	PCYOX1	10.553	8.1016	7.2790
	238974_at	C2orf69	10.583	10.601	11.159		225069_at	PCYT1A	10.832	8.1376	8.2134
	1558094_s_at	C3orf19	4.9245	7.0344	7.2970		1557166_at	PDCD4	2.6096	5.4742	4.2206
	225559_at	C3orf19	6.8171	7.8950	8.4290		227751_at	PDCD5	2.8855	5.8358	5.2173
	1569129_s_at	C3orf38	7.3229	8.4045	9.2232		222152_at	PDCD6	2.6526	5.4900	5.7815
	229174_at	C3orf38	9.0820	9.1178	9.8141		222380_s_at	PDCD6	4.4248	7.9503	8.8571
	226464_at	C3orf58	9.5721	10.340	11.333		222394_at	PDCD6IP	8.9524	6.2574	8.0729
	227856_at	C4orf32	8.8984	8.9467	8.2139		214582_at	PDE3B	2.7124	6.9459	2.8104
	201812_s_at	C4orf46 /// TOMM7	11.837	13.536	13.021		222317_at	PDE3B	3.0438	7.2485	3.1758
	236915_at	C4orf47	4.3723	3.4177	4.1105		203708_at	PDE4B	6.5042	6.4499	11.006
	229260_at	C5orf15	2.1527	2.2897	3.2221		211302_s_at	PDE4B	3.0969	4.1213	8.6356
	1553106_at	C5orf24	9.9998	6.3601	8.1662		215671_at	PDE4B	3.3400	3.5191	5.8403
	1553107_s_at	C5orf24	7.1938	5.4189	7.4930		206792_x_at	PDE4C	9.5259	10.402	10.380
	1557828_a_at	C5orf28	5.5787	7.6930	8.5689		238153_at	PDE6B	3.0161	3.6484	3.9364
	219029_at	C5orf28	9.2169	7.9430	8.9522		1552343_s_at	PDE7A	2.4620	5.1891	7.5046
	238635_at	C5orf28	4.9368	4.6995	5.7301		223358_s_at	PDE7A	7.2928	10.031	12.089
	1559369_at	C5orf44	2.8160	3.3192	3.5160		230109_at	PDE7B	9.0595	7.4699	4.5743
	220341_s_at	C5orf45	3.9605	5.8063	6.0975		212522_at	PDE8A	9.0565	8.6573	6.8038
	1560128_x_at	C5orf56	3.3799	6.2312	6.8861		227033_at	PDIA3	9.2254	7.2870	8.6105
	230405_at	C5orf56	5.1103	7.7486	7.0997		229453_at	PDIA3	8.5527	5.9842	8.0572
	232253_at	C5orf56	3.2408	4.7016	5.0878		226452_at	PDK1	10.294	8.8971	9.7147
	244761_at	C5orf63	3.5200	3.9654	5.1857		203243_s_at	PDLIM5	12.463	7.7861	7.2020
	226306_at	C6orf1	4.9080	6.0703	5.7996		212412_at	PDLIM5	13.365	8.3947	8.3331
	208809_s_at	C6orf62	12.248	12.616	12.647		218273_s_at	PDP1	6.9466	5.8922	6.4939
	213875_x_at	C6orf62	7.5381	7.5293	8.5154		232288_at	PDXDC1 /// PDXDC2P	3.5898	7.5315	7.1056
	224977_at	C6orf89	9.5904	7.4141	7.3950		218019_s_at	PDXK	8.2558	7.0585	6.2183
	225729_at	C6orf89	8.5660	7.2504	7.3247		205353_s_at	PEBP1	10.515	12.064	10.921
	227598_at	C7orf29	4.0261	9.7353	7.0157		210825_s_at	PEBP1	11.914	12.515	11.662
	229146_at	C7orf31	4.0579	3.9405	7.0885		208981_at	PECAM1	2.5466	5.8424	5.5735
	220659_s_at	C7orf43	4.3704	6.7065	7.2721		208982_at	PECAM1	3.5842	6.6263	6.0847
	239203_at	C7orf53	3.0101	5.3427	5.9283		223619_x_at	PECR	7.1624	7.8148	7.4671
	244569_at	C8orf37	5.0971	4.6461	7.5329		219132_at	PELI2	5.7743	7.1077	3.7565
	243264_s_at	C8orf44 /// C8orf44-SGK3 /// SGK3	3.0798	4.8668	4.5551		202861_at	PER1	3.9060	10.524	8.4973
	220038_at	C8orf44-SGK3 /// SGK3	5.5030	6.7781	6.4802		36829_at	PER1	5.0391	10.416	8.1302
	227627_at	C8orf44-SGK3 /// SGK3	7.7902	8.2751	8.5839		235093_at	PEX13	10.028	7.1091	6.9146
	1555241_at	C8orf59	6.6509	8.2327	8.2627		49878_at	PEX16	7.3763	8.1920	8.1392
	1555243_x_at	C8orf59	6.4867	8.1149	8.2286		201707_at	PEX19	8.5649	7.7970	8.1268
	226165_at	C8orf59	10.994	11.758	11.624		203969_at	PEX3	3.3944	3.9372	3.8796
	222674_at	C9orf114	4.3336	4.9503	5.4583		203972_s_at	PEX3	7.6529	7.5536	6.9487
	229627_at	C9orf174 /// LOC100499484-C9ORF174	2.2636	2.3227	3.5257		207132_x_at	PFDN5	12.030	13.268	13.070
	229628_s_at	C9orf174 /// LOC100499484-C9ORF174	2.9746	3.0362	5.3549		210908_s_at	PFDN5	11.893	12.965	12.816
	223697_x_at	C9orf64	7.6220	8.5433	8.4841		221811_at	PGAP3	5.0855	6.4568	4.9735
	225919_s_at	C9orf72	5.8064	8.6748	10.110		55616_at	PGAP3	5.6280	6.9949	4.9589
	218116_at	C9orf78	8.1485	8.7428	8.4496		215179_x_at	PGF	8.9290	9.7651	9.5582
	221865_at	C9orf91	7.1535	7.3078	8.5577		1554316_at	PGLS	4.8574	5.4008	5.8525
	231270_at	CA13 /// LOC100507258	7.6732	2.5826	6.7275		231024_at	PGM5-AS1	3.0141	3.8402	6.2490
	201381_x_at	CACYBP	10.601	12.505	12.292		223469_at	PGPEP1	2.8795	3.6808	3.1993
	201382_at	CACYBP	4.8534	5.2231	6.7170		213638_at	PHACTR1	2.2232	2.2635	8.1461
	210691_s_at	CACYBP	8.9782	11.327	11.163		225958_at	PHC1	7.3165	8.9004	7.9255
	209002_s_at	CALCOCO1	7.4461	7.3877	7.2343		226508_at	PHC3	10.758	11.659	12.139
	235076_at	CALCOCO2	7.3654	5.5158	6.1759		202928_s_at	PHF1	3.4172	6.1478	6.4271
	238560_at	CALCOCO2	4.2987	4.3572	5.1163		40446_at	PHF1	7.8100	9.9659	10.155
	200653_s_at	CALM1 /// CALM2 /// CALM3	11.260	13.186	13.263		225048_at	PHF10	8.0036	9.9981	9.7921
	211984_at	CALM1 /// CALM2 /// CALM3	10.464	10.703	11.785		221816_s_at	PHF11	9.1204	10.741	11.677
	211985_s_at	CALM1 /// CALM2 /// CALM3	10.313	10.436	11.660		242060_x_at	PHF11	2.9933	5.1845	6.8250
	213688_at	CALM1 /// CALM2 /// CALM3	4.5791	5.1364	5.7822		232279_at	PHF15	2.7659	5.2283	4.8910
	214315_x_at	CALR	6.2061	11.218	11.071		204866_at	PHF16	7.4193	3.3328	7.5976
	214316_x_at	CALR	10.923	7.4126	7.5285		225820_at	PHF17	8.6902	9.8904	9.9586
	226382_at	CAMK1D /// LOC283070	6.5751	7.7515	6.0233		212726_at	PHF2	8.2371	8.6079	8.4250
	226959_at	CAMK1D /// LOC283070	5.3384	7.1597	5.4669		1569906_s_at	PHF20	3.0671	5.8224	6.4677
	225019_at	CAMK2D	12.295	10.430	12.015		209422_at	PHF20	12.699	9.9076	10.285
	228555_at	CAMK2D	8.1785	8.0711	10.479		222133_s_at	PHF20L1	5.6326	8.0227	8.1644
	212757_s_at	CAMK2G	6.7841	7.1243	7.5095		1554153_a_at	PHF21A	4.9680	7.4442	7.3586
	214322_at	CAMK2G	2.0583	2.5506	3.8284		1558965_at	PHF21A	3.2721	6.9639	5.9815
	217196_s_at	CAMSAP2	8.8665	3.9779	3.6592		203278_s_at	PHF21A	8.8562	10.053	9.6582
	212948_at	CAMTA2	7.3265	6.5940	6.7283		225501_at	PHF6	9.5692	10.749	11.241
	201850_at	CAPG	6.9049	3.2119	4.7819		212916_at	PHF8	5.8419	8.3839	9.0279
	232012_at	CAPN1	4.0806	8.2652	8.2923		215065_at	PHF8	2.2126	2.3873	3.3245
	208683_at	CAPN2	13.232	6.1917	6.2719		201397_at	PHGDH	9.1576	3.4257	4.5262
	210944_s_at	CAPN3	3.8738	6.8952	7.8996		209438_at	PHKA2	4.4476	4.9191	5.2733
	211890_x_at	CAPN3	1.9385	2.9146	4.3920		209439_s_at	PHKA2	6.1497	7.7868	8.7257
	214475_x_at	CAPN3	2.1816	3.4326	4.3897		202739_s_at	PHKB	8.9091	7.3509	8.9288
	218456_at	CAPRIN2	7.6861	9.1564	9.6389		238601_at	PHKB	8.6497	6.8580	8.1114
	226424_at	CAPS	6.2708	7.9323	7.8014		242248_at	PHKB	2.9536	3.9766	6.4891
	231729_s_at	CAPS	2.9814	3.8458	4.3355		225688_s_at	PHLDB2	12.631	3.1521	4.6642
	1569450_at	CAPZA2	3.3102	6.1249	6.0608		230434_at	PHOSPHO2	7.6124	6.3504	7.8793
	1562368_at	CARD11	3.4543	5.5061	6.3676		1554822_at	PHTF2	2.2409	4.5726	4.6512
	202402_s_at	CARS	9.3202	7.3900	8.0427		203335_at	PHYH	10.283	5.1756	8.3525
	212971_at	CARS	12.015	9.9849	10.403		206138_s_at	PI4KB	9.6576	9.6578	9.9618
	224619_at	CASC4	12.884	11.674	11.624		206139_at	PI4KB	6.4329	7.3618	7.4389
	207620_s_at	CASK	3.8428	4.9887	4.5148		37433_at	PIAS2	4.5762	6.3060	6.5085
	211208_s_at	CASK	8.6193	8.8926	8.0999		209625_at	PIGH	5.5291	7.4579	7.7780
	227156_at	CASK	8.1030	5.9888	6.8723		227639_at	PIGK	7.7788	8.9236	8.1629
	238698_at	CASK	2.4326	4.7878	3.5865		232262_at	PIGL	4.1407	6.3746	6.8927
	238699_s_at	CASK	3.6556	5.5745	4.6026		226147_s_at	PIGR	2.2067	2.2947	4.7083
	206011_at	CASP1	3.4178	5.6112	5.0404		224660_at	PIGY	11.016	10.726	10.253
	209970_x_at	CASP1	5.9493	8.7485	7.6530		220041_at	PIGZ	4.7880	3.6426	4.8334
	211366_x_at	CASP1	4.8838	7.6911	6.5291		213070_at	PIK3C2A	10.686	11.320	10.249
	211367_s_at	CASP1	2.7047	5.8253	4.9398		235792_x_at	PIK3C2A	7.6495	8.2815	7.3800
	211368_s_at	CASP1	4.6819	7.9790	6.7284		241905_at	PIK3C2A	3.8883	9.1897	8.2319
	213596_at	CASP4	3.0620	7.5778	6.8757		229705_at	PIK3C3	5.8520	6.3155	6.7567
	213373_s_at	CASP8	8.3763	10.673	10.551		239300_at	PIK3C3	6.0892	6.4233	6.8376
	212586_at	CAST	11.831	9.3391	10.611		231854_at	PIK3CA	5.5694	4.3289	4.4050
	243386_at	CASZ1	2.5320	5.4097	7.3550		217620_s_at	PIK3CB	3.3277	5.2187	4.9004
	1553323_a_at	CATSPER2	2.2879	3.1545	3.7711		221756_at	PIK3IP1	5.3284	11.156	8.0260
	1561405_s_at	CATSPER2	2.1722	3.9503	4.5846		221757_at	PIK3IP1	4.3145	8.4255	5.6399
	207625_s_at	CBFA2T2	6.4624	7.7671	7.5480		212239_at	PIK3R1	9.1723	8.9413	9.2420
	238549_at	CBFA2T2	4.3837	9.6357	9.6102		212249_at	PIK3R1	5.0481	4.2783	4.8720
	209682_at	CBLB	10.559	11.310	11.004		209193_at	PIM1	7.7388	8.4715	8.8950
	227900_at	CBLB	8.3306	8.2748	8.3051		204269_at	PIM2	3.1908	10.761	10.449
	235221_at	CBLN3	3.9703	2.8886	6.7767		218942_at	PIP4K2C	7.5294	7.7991	7.6936
	1553693_s_at	CBR4	4.1189	4.9209	6.7514		205632_s_at	PIP5K1B	2.4198	2.7587	7.4875
	1553972_a_at	CBS	6.1775	2.0877	2.1059		203826_s_at	PITPNM1	3.2933	7.8064	6.9669
	212816_s_at	CBS	5.7646	2.1726	2.1823		218667_at	PJA1	9.1218	7.5937	7.9972
	1555920_at	CBX3	4.4528	8.2228	9.5055		202732_at	PKIG	9.1187	3.3603	11.185
	227558_at	CBX4	9.6898	11.818	12.574		212629_s_at	PKN2	9.6351	8.7493	9.6121
	202047_s_at	CBX6	8.3228	8.2777	6.8060		207002_s_at	PLAGL1	9.8961	6.9828	8.3180
	202048_s_at	CBX6	8.3799	8.6832	6.6488		204046_at	PLCB2	2.8788	6.5661	4.0753
	212914_at	CBX7	4.5750	9.7303	9.6286		203895_at	PLCB4	9.4623	2.7577	2.7317
	242487_at	CC2D1B	2.6756	3.8428	3.8984		205125_at	PLCD1	7.7637	5.9753	5.8035
	239014_at	CCAR1	2.8416	7.2734	7.7960		205934_at	PLCL1	5.8732	6.8048	2.6813
	224968_at	CCDC104	8.9997	9.4994	6.3252		201373_at	PLEC	7.7312	7.4028	6.0268
	235208_at	CCDC112	5.0278	3.8187	4.8008		219024_at	PLEKHA1	6.4364	2.8309	2.4882
	225644_at	CCDC117	7.5813	10.748	10.224		226247_at	PLEKHA1	9.0721	6.1406	4.1186
	208094_s_at	CCDC130	6.0846	6.9989	7.4818		223370_at	PLEKHA3	9.5125	9.7356	9.0163
	1554217_a_at	CCDC132	3.1450	4.0577	4.5112		220952_s_at	PLEKHA5	9.0586	7.9897	2.7227
	226031_at	CCDC132	8.3778	8.8286	8.6091		225726_s_at	PLEKHH1	2.9004	6.4181	5.6313
	227091_at	CCDC146	4.2529	6.6220	6.7001		212717_at	PLEKHM1	6.8752	7.4409	7.7765
	237475_x_at	CCDC152	8.2443	9.8554	9.7939		235360_at	PLEKHM3	8.0870	7.4392	7.5992
	206016_at	CCDC22	7.3587	8.1821	8.6500		218223_s_at	PLEKHO1	7.2544	7.7925	8.7121
	214037_s_at	CCDC22	4.8303	5.4518	5.7603		205871_at	PLGLA /// PLGLB1 /// PLGLB2	4.2040	7.1350	8.2224
	226713_at	CCDC50	6.9212	8.0403	7.3876		214415_at	PLGLA /// PLGLB1 /// PLGLB2	4.4737	7.5067	8.8586
	228693_at	CCDC50	5.7822	5.8093	6.2787		219961_s_at	PLK1S1	7.5798	6.7180	7.4015
	235051_at	CCDC50	7.9022	6.0808	4.7254		228290_at	PLK1S1	3.3683	4.1868	6.1065
	218628_at	CCDC53	10.338	9.8275	11.153		228291_s_at	PLK1S1	10.508	9.7316	10.456
	218936_s_at	CCDC59	8.8226	11.279	11.730		233241_at	PLK1S1	3.2188	5.7929	6.8317
	222792_s_at	CCDC59	9.6875	12.114	12.354		202185_at	PLOD3	10.624	6.9740	7.3336
	229521_at	CCDC71L	7.5365	7.2921	8.1900		201136_at	PLP2	11.441	8.4406	9.2677
	223301_s_at	CCDC82	8.0057	8.1160	8.8005		227276_at	PLXDC2	5.7395	2.2267	2.2151
	227208_at	CCDC84	5.4524	9.3141	8.8535		213241_at	PLXNC1	4.8105	7.8337	7.5245
	225045_at	CCDC88A	8.2936	4.7717	8.5156		235328_at	PLXNC1	2.2172	2.4373	3.5833
	206257_at	CCDC9	3.8726	4.0871	4.1640		217875_s_at	PMEPA1	6.3655	4.0467	2.9944
	1568834_s_at	CCDC90B	2.8085	4.7229	5.3921		222449_at	PMEPA1	9.3073	4.8896	2.4443
	1570571_at	CCDC91	3.3401	6.8479	7.2509		222450_at	PMEPA1	8.6583	1.9983	1.9194
	218545_at	CCDC91	9.0601	9.4317	9.4608		239582_at	PML	4.2117	3.4305	3.6123
	218175_at	CCDC92	10.504	9.7143	8.7169		212177_at	PNISR	6.8766	9.3894	10.360
	209688_s_at	CCDC93	8.4726	8.2625	8.6110		212179_at	PNISR	8.2778	8.5220	10.215
	209689_at	CCDC93	6.2736	6.6148	7.1010		226412_at	PNISR	5.7735	10.173	9.9642
	243282_at	CCDC93	2.7670	5.4100	5.9665		230375_at	PNISR	4.3415	9.1901	9.5190
	238682_at	CCDC96	2.6114	2.7948	4.5834		218224_at	PNMA1	11.736	11.429	10.187
	224240_s_at	CCL28	4.6519	4.3243	6.1222		1567213_at	PNN	3.8641	7.1849	8.0844
	220046_s_at	CCNL1	7.0478	12.571	12.935		1567214_a_at	PNN	9.3021	11.599	12.487
	241495_at	CCNL1	3.7792	5.0045	6.6850		242905_at	PNO1	6.3310	6.7222	7.2066
	222999_s_at	CCNL2	8.8352	11.659	11.376		209034_at	PNRC1	10.556	13.228	12.697
	225493_at	CCNT1	9.6471	10.948	11.462		209578_s_at	POFUT2	8.6939	7.3461	7.3218
	204645_at	CCNT2	8.2039	8.8745	9.1451		222564_at	POGK	3.0518	3.3797	5.0091
	213743_at	CCNT2	8.5105	7.8596	9.2275		239392_s_at	POGK	6.0646	6.8442	8.6662
	229184_at	CCNT2	2.8746	3.0503	3.8083		222681_at	POGLUT1	8.5053	9.1303	8.8043
	224649_x_at	CCNY	7.5352	7.1841	6.8032		215281_x_at	POGZ	4.6151	6.1486	7.1494
	221156_x_at	CCPG1	7.5129	6.1824	5.4282		203366_at	POLG	7.5792	8.7034	9.0106
	214151_s_at	CCPG1 /// DYX1C1-CCPG1	8.7131	7.1705	7.2550		219317_at	POLI	7.0005	8.3851	8.4755
	214152_at	CCPG1 /// DYX1C1-CCPG1	9.2516	7.4472	7.5420		238992_at	POLI	6.3415	3.5447	4.7639
	221511_x_at	CCPG1 /// DYX1C1-CCPG1	8.3412	6.7874	5.4007		223260_s_at	POLK	5.1850	5.8168	6.2934
	222156_x_at	CCPG1 /// DYX1C1-CCPG1	7.6696	6.1111	5.0221		223261_at	POLK	9.2032	9.6440	9.6917
	206337_at	CCR7	2.1235	5.2230	6.0291		220113_x_at	POLR1B	5.7462	6.7844	6.7478
	225904_at	CCSAP	8.7116	7.3815	8.4011		224517_at	POLR2J4	5.1953	8.0457	8.9793
	227301_at	CCT6P1 /// CCT6P3	5.0704	8.2292	8.4726		60815_at	POLR2J4	4.6216	7.5535	8.7324
	201973_s_at	CCZ1 /// CCZ1B	12.811	11.999	11.923		218016_s_at	POLR3E	8.5007	9.6016	9.2908
	208310_s_at	CCZ1 /// CCZ1B	8.6399	8.2299	7.9784		222490_at	POLR3E	7.1084	8.8475	8.6624
	215024_at	CCZ1B	4.3034	7.5059	7.5224		203782_s_at	POLRMT	6.4559	7.5332	6.7740
	209582_s_at	CD200	3.4826	10.105	3.8940		217944_at	POMGNT1	7.9810	6.6691	5.3515
	209583_s_at	CD200	7.7801	12.683	7.1648		225560_at	POMT2	4.3018	3.5777	5.0384
	207315_at	CD226	2.8016	8.9579	2.9404		201876_at	PON2	11.255	10.236	4.9371
	208650_s_at	CD24	3.7432	3.3571	12.813		210830_s_at	PON2	9.7907	9.5858	4.7762
	208651_x_at	CD24	3.9339	3.5129	11.442		208928_at	POR	6.5932	7.1922	5.8656
	209771_x_at	CD24	6.3621	3.4227	13.690		205878_at	POU6F1	5.5699	6.2074	6.3249
	209772_s_at	CD24	2.7380	2.6285	9.4729		229809_at	POU6F1	4.6649	6.1420	4.9437
	216379_x_at	CD24	5.9936	3.2071	13.536		225458_at	PP7080	4.5749	5.9446	5.4504
	266_s_at	CD24	5.0300	3.5117	12.331		1559496_at	PPA2	6.5467	7.1909	7.8482
	207892_at	CD40LG	1.9155	8.9003	2.0274		223568_s_at	PPAPDC1B	6.0145	7.0873	6.0321
	1565868_at	CD44	3.7112	7.0478	5.1486		223569_at	PPAPDC1B	6.8205	6.2141	4.8828
	210916_s_at	CD44	5.9770	9.8870	6.9571		226150_at	PPAPDC1B	9.9219	10.327	9.5047
	212063_at	CD44	12.212	13.044	10.256		226384_at	PPAPDC1B	7.7763	8.0110	7.5501
	217523_at	CD44	3.8424	9.9252	7.9094		1560981_a_at	PPARA	3.5542	3.8117	5.2173
	207549_x_at	CD46	5.2702	6.1462	6.1512		223437_at	PPARA	7.5283	5.3983	6.9283
	208783_s_at	CD46	10.599	11.548	11.506		223438_s_at	PPARA	3.2352	3.0712	4.5205
	211574_s_at	CD46	4.7378	5.8703	6.1215		226978_at	PPARA	6.1000	5.0294	6.5528
	213055_at	CD47	4.3128	4.2099	5.1961		37152_at	PPARD	8.4545	7.6602	8.8147
	213856_at	CD47	3.1433	5.0862	6.1649		218341_at	PPCS	9.5041	9.6405	9.4708
	213857_s_at	CD47	11.683	11.951	13.093		208993_s_at	PPIG	9.1596	11.275	11.436
	226016_at	CD47	9.7599	9.5929	10.702		208994_s_at	PPIG	8.1401	10.212	10.506
	227259_at	CD47	7.4243	5.0180	5.8230		208995_s_at	PPIG	8.0569	9.8162	9.9077
	242974_at	CD47	3.9898	8.6353	8.9316		225902_at	PPIG	7.2611	4.5018	5.0697
	204661_at	CD52	2.1458	12.612	13.277		209296_at	PPM1B	9.8385	10.272	10.787
	34210_at	CD52	2.3870	12.969	13.470		203063_at	PPM1F	7.4912	7.6127	6.8506
	211744_s_at	CD58	6.8194	10.636	8.3900		37384_at	PPM1F	7.4435	7.2275	6.6881
	209795_at	CD69	2.7538	14.106	14.264		235061_at	PPM1K	7.8805	9.6978	11.427
	200675_at	CD81	12.509	11.533	11.883		244011_at	PPM1K	2.8401	3.5807	6.9301
	204440_at	CD83	4.6408	7.7268	14.367		226074_at	PPM1M	5.5516	9.4979	5.8263
	205988_at	CD84	2.7246	9.5076	8.6830		204788_s_at	PPOX	6.2823	6.6815	7.4321
	211192_s_at	CD84	2.0091	6.9867	7.6638		201703_s_at	PPP1R10	6.9974	7.1315	8.5722
	230391_at	CD84	2.8976	11.638	10.879		201500_s_at	PPP1R11	10.346	10.277	10.657
	244352_at	CD84	3.5648	9.3067	8.3248		201602_s_at	PPP1R12A	8.9339	9.5106	10.368
	205686_s_at	CD86	2.1476	2.2138	6.8944		1557553_at	PPP1R12B	2.6135	2.7314	3.8747
	210895_s_at	CD86	2.1435	2.2622	10.070		201957_at	PPP1R12B	6.9777	5.0646	5.3857
	223041_at	CD99L2	7.6838	6.0824	4.7492		216347_s_at	PPP1R13B	4.4302	6.3367	5.8777
	232172_at	CD99P1	5.1233	5.5619	7.2388		202014_at	PPP1R15A	4.5590	10.149	11.318
	205288_at	CDC14A	3.6359	4.6688	4.2547		37028_at	PPP1R15A	5.6979	11.337	12.370
	221556_at	CDC14B	7.4737	3.1621	3.8319		224692_at	PPP1R15B	9.0333	11.467	12.518
	209659_s_at	CDC16	10.626	9.8160	9.9652		212750_at	PPP1R16B	2.6789	11.433	10.727
	227850_x_at	CDC42EP5	7.3395	2.6561	2.6419		233813_at	PPP1R16B	2.3950	9.8020	9.0775
	218157_x_at	CDC42SE1	10.116	11.897	11.794		41577_at	PPP1R16B	3.2100	11.528	10.852
	222537_s_at	CDC42SE1	6.9803	8.8868	9.6427		202165_at	PPP1R2	9.2466	10.577	9.4321
	223674_s_at	CDC42SE1	2.4335	3.1555	3.1883		236754_at	PPP1R2	5.2961	10.335	9.3317
	229120_s_at	CDC42SE1	10.101	11.726	11.705		1553955_at	PPP1R21	9.5943	9.9128	10.663
	224709_s_at	CDC42SE2	8.9604	12.445	11.708		227412_at	PPP1R3E	2.6297	7.1910	7.3827
	229828_at	CDC73	7.7623	7.5692	8.6294		222351_at	PPP2R1B	4.6727	4.4428	4.7958
	235196_at	CDC73	8.7050	7.2652	8.1388		228013_at	PPP2R2A	7.1302	5.3453	6.4247
	207172_s_at	CDH11	9.9355	2.5969	2.6040		236492_at	PPP2R2A	4.1252	8.9642	9.2189
	207173_x_at	CDH11	13.819	2.5251	2.5317		1569894_at	PPP2R3C	3.2567	4.6067	4.9758
	230157_at	CDH24	2.1200	4.3147	2.1048		239188_at	PPP2R3C	3.9226	6.8838	7.7243
	212401_s_at	CDK11A /// CDK11B	8.6634	9.7146	9.6888		202187_s_at	PPP2R5A	7.7092	9.3010	9.5877
	225690_at	CDK12	7.4099	6.5683	6.6281		204611_s_at	PPP2R5B	6.4603	6.3368	6.3368
	225694_at	CDK12	7.4284	8.3547	9.1489		635_s_at	PPP2R5B	4.8751	5.2849	5.3346
	225697_at	CDK12	5.9008	7.5869	8.0223		1554364_at	PPP2R5C	2.9900	6.6651	4.7382
	232266_x_at	CDK13	9.8489	11.293	11.067		214083_at	PPP2R5C	5.4554	11.612	9.4744
	204604_at	CDK14	9.1947	6.7080	10.277		228070_at	PPP2R5E	6.6363	5.3473	6.0008
	229468_at	CDK3 /// TEN1-CDK3	5.4708	6.9752	7.9075		229322_at	PPP2R5E	9.6483	10.415	10.569
	218740_s_at	CDK5RAP3	8.1632	10.865	11.270		202425_x_at	PPP3CA	10.465	7.4517	10.593
	1553113_s_at	CDK8	8.5168	6.8333	6.4649		202429_s_at	PPP3CA	10.656	6.7029	10.942
	204831_at	CDK8	9.9225	7.3026	6.9334		202457_s_at	PPP3CA	10.936	6.2833	10.405
	236023_at	CDK9	4.0923	4.5858	6.3705		226317_at	PPP4R2	10.028	7.9976	8.0414
	202284_s_at	CDKN1A	11.719	7.8041	8.6007		225429_at	PPP6C	8.4137	8.5391	8.6271
	209112_at	CDKN1B	11.084	12.494	11.655		225213_at	PPTC7	9.7816	11.893	12.607
	209644_x_at	CDKN2A	6.3514	6.1294	6.1918		210499_s_at	PQBP1	3.7163	4.8507	4.8590
	218929_at	CDKN2AIP	6.5482	10.075	10.390		230015_at	PRCD	2.7905	2.5288	6.1413
	236313_at	CDKN2B	9.4843	3.2151	3.6125		229687_s_at	PRDM11	4.0146	5.5764	6.3760
	228482_at	CDRT4 /// FAM18B2-CDRT4	7.1728	9.3536	5.7890		218329_at	PRDM4	7.9964	8.0802	8.8415
	228456_s_at	CDS2	7.9282	8.3180	8.5784		49485_at	PRDM4	7.6691	7.8098	8.5774
	233630_at	CDS2	2.9189	4.1007	5.0706		215067_x_at	PRDX2	5.7378	6.9496	6.9375
	212501_at	CEBPB	10.405	11.633	10.610		212215_at	PREPL	10.426	7.8633	8.0737
	225527_at	CEBPG	8.9110	7.1240	7.6412		225968_at	PRICKLE2	7.0481	2.2118	4.7078
	209489_at	CELF1	9.1709	10.569	10.900		209799_at	PRKAA1	7.4660	8.4989	7.5438
	1556323_at	CELF2	3.1309	7.4427	5.3770		214917_at	PRKAA1	3.7430	6.9073	6.6906
	202156_s_at	CELF2	2.8752	11.182	8.5628		225984_at	PRKAA1	8.7957	7.9686	7.8491
	202158_s_at	CELF2	4.6836	10.746	8.9622		225985_at	PRKAA1	8.0004	5.0516	5.4774
	227178_at	CELF2	3.4482	8.8390	6.5022		1558027_s_at	PRKAB2	6.8480	4.7381	5.9905
	242268_at	CELF2	2.6709	9.6533	6.1390		214474_at	PRKAB2	5.8080	2.8468	3.9001
	227775_at	CELF6	3.1986	5.1875	7.9998		225278_at	PRKAB2	9.0045	6.5026	7.8320
	41660_at	CELSR1	3.5001	3.9290	8.9267		235780_at	PRKACB	4.2251	8.0164	6.6436
	226449_at	CEP120	8.0936	8.6118	9.4605		242482_at	PRKAR1A	4.2907	6.1763	7.3361
	1557755_at	CEP128	3.6116	7.5986	4.0258		204842_x_at	PRKAR2A	7.9271	7.8578	7.6777
	1557756_a_at	CEP128	2.9021	8.3180	4.1589		225000_at	PRKAR2A	10.503	9.6233	9.5826
	1558953_s_at	CEP164	8.4909	7.9165	8.1277		225011_at	PRKAR2A	11.114	10.475	10.610
	207719_x_at	CEP170	11.208	10.554	11.514		207957_s_at	PRKCB	2.7468	10.550	11.744
	212746_s_at	CEP170	8.9089	8.2425	9.0432		209685_s_at	PRKCB	2.7064	11.098	12.178
	205250_s_at	CEP290	7.8536	8.3134	9.1809		227817_at	PRKCB	2.6057	8.6439	10.453
	221683_s_at	CEP290	6.4737	6.0647	7.5236		227824_at	PRKCB	2.1974	3.1942	3.5326
	204373_s_at	CEP350	8.9508	10.006	10.621		228795_at	PRKCB	2.7838	6.1548	6.5963
	213956_at	CEP350	7.3589	6.6178	7.7799		226101_at	PRKCE	4.6020	4.4951	10.244
	213957_s_at	CEP350	6.3465	7.0804	8.4132		204060_s_at	PRKX /// PRKY	5.2766	8.1849	8.0335
	239442_at	CEP68	3.0416	3.6796	6.2904		221564_at	PRMT2	8.2087	7.6342	7.0157
	223815_at	CEP95	4.2856	4.9245	5.9392		228722_at	PRMT2	7.4483	6.7013	6.7185
	225705_at	CEP95	6.0676	8.0027	9.4515		201300_s_at	PRNP	13.074	12.881	12.077
	1561884_at	CEPT1	3.0138	3.6350	6.4209		232647_at	PROCA1	2.6983	2.8049	4.8817
	213509_x_at	CES2	7.5984	7.1791	7.0896		237291_at	PRORSD1P	2.4703	3.1331	3.1616
	211316_x_at	CFLAR	6.7793	9.8408	8.0002		204447_at	PROSAPIP1	5.0439	4.6890	5.1384
	239629_at	CFLAR	6.0630	9.7714	8.1380		230270_at	PRPF38B	5.6658	10.687	10.273
	219270_at	CHAC1	6.0495	2.4645	2.5478		220553_s_at	PRPF39	7.1726	11.003	9.7898
	218642_s_at	CHCHD7	8.6972	9.2041	10.240		204919_at	PRR4	3.1376	3.1807	3.6871
	235791_x_at	CHD1	8.5720	11.011	9.9377		219742_at	PRR7	3.7762	4.8612	5.0850
	1554014_at	CHD2	7.2354	10.580	10.796		211944_at	PRRC2C	6.3920	9.8421	10.399
	1554015_a_at	CHD2	5.4809	8.6666	9.0150		211946_s_at	PRRC2C	12.508	12.751	13.152
	225077_at	CHD2	7.7731	10.028	10.346		211947_s_at	PRRC2C	7.2477	9.0141	9.6748
	228999_at	CHD2	6.8226	10.742	10.719		211948_x_at	PRRC2C	7.2531	10.995	11.913
	244443_at	CHD2	3.7505	8.0697	7.0838		214052_x_at	PRRC2C	5.3172	7.4782	8.5147
	225951_s_at	CHD2 /// LOC100507217	11.477	13.864	13.574		214055_x_at	PRRC2C	8.9293	11.004	11.945
	218829_s_at	CHD7	3.8274	7.8632	10.917		230618_s_at	PRRC2C	9.2305	8.6311	9.3235
	222755_s_at	CHD7	2.0995	2.2835	3.6214		207291_at	PRRG4	2.5236	6.2713	2.8040
	226123_at	CHD7	4.3593	7.4225	10.999		238513_at	PRRG4	4.3119	8.8184	5.6537
	1559481_at	CHIC1	3.3420	3.5434	4.2786		208165_s_at	PRSS16	2.2040	2.2716	3.3778
	228345_at	CHIC1	8.3696	8.3008	8.9037		223062_s_at	PSAT1	11.947	8.3524	5.9400
	210069_at	CHKB-CPT1B /// CPT1B	2.1889	9.4659	10.556		1567443_x_at	PSEN1	3.2048	3.7289	3.9740
	210070_s_at	CHKB-CPT1B /// CPT1B	1.9797	8.1989	9.3834		232648_at	PSMA3	4.0906	6.4165	6.4841
	227871_at	CHM	9.6219	8.7677	8.7075		244801_at	PSMB7	3.3107	5.9676	5.8099
	1565951_s_at	CHML	5.5286	3.3448	4.4881		208776_at	PSMD11	6.1954	6.5843	7.4817
	226350_at	CHML	9.7602	5.4893	9.1236		1555884_at	PSMD6	3.6405	5.8236	5.6524
	218177_at	CHMP1B	6.7935	6.5407	7.4166		212222_at	PSME4	10.048	5.9222	7.6211
	202536_at	CHMP2B	11.419	10.299	10.088		218371_s_at	PSPC1	7.7912	9.7182	9.8603
	202537_s_at	CHMP2B	9.9019	10.268	10.241		222612_at	PSPC1	4.2434	7.7069	8.1312
	202538_s_at	CHMP2B	9.3748	9.0211	9.1652		205194_at	PSPH	7.8442	6.3541	5.8447
	213385_at	CHN2	2.3063	5.3798	3.0818		211178_s_at	PSTPIP1	2.9016	10.277	5.7903
	218566_s_at	CHORDC1	10.200	12.332	12.008		226110_at	PTAR1	9.6600	8.8373	9.4390
	221799_at	CHPF2	8.7856	6.3763	6.1941		235484_at	PTAR1	7.1578	4.9575	5.3013
	55093_at	CHPF2	9.3440	7.2617	6.8469		224618_at	PTBP3	8.2603	9.2053	8.7120
	1559739_at	CHPT1	3.0827	5.6892	9.0628		228020_at	PTCD3	4.4980	5.7213	7.0870
	221675_s_at	CHPT1	10.330	8.1176	10.116		228512_at	PTCD3	6.2159	8.9046	9.4687
	230364_at	CHPT1	7.6816	3.4696	4.7763		228590_at	PTCD3	7.3854	9.2229	9.8009
	226368_at	CHST11	8.1142	7.7745	7.5675		204897_at	PTGER4	7.5566	13.160	12.356
	226372_at	CHST11	8.1875	9.1178	8.2320		219654_at	PTPLA	11.298	7.8772	3.1783
	226314_at	CHST14	8.1521	4.9628	5.6803		216915_s_at	PTPN12	3.4502	3.5819	4.8589
	217501_at	CIAO1	8.1800	9.8756	9.9696		223150_s_at	PTPN23	4.8689	5.2506	5.7451
	1554839_at	CIDECP	3.2649	3.4759	4.4586		205171_at	PTPN4	5.5359	7.2180	7.4821
	205101_at	CIITA	2.6285	2.8672	9.3725		1552480_s_at	PTPRC	3.5491	8.4900	6.3254
	209571_at	CIR1	7.1951	8.5989	8.6371		1569830_at	PTPRC	2.2924	8.6896	6.0835
	225191_at	CIRBP	4.0702	7.2049	6.5607		212587_s_at	PTPRC	2.6755	14.074	14.026
	228519_x_at	CIRBP	4.8913	7.9732	7.7647		221840_at	PTPRE	7.1016	8.1824	9.1200
	230142_s_at	CIRBP	4.8544	8.7287	8.0345		204020_at	PURA	10.481	9.5162	9.2181
	1554264_at	CKAP2	3.9842	6.0859	6.4080		204021_s_at	PURA	8.1228	8.8598	7.9190
	219161_s_at	CKLF /// CKLF-CMTM1	8.6845	12.164	10.812		226762_at	PURB	8.4924	9.6671	8.5418
	207855_s_at	CLCC1	8.2752	6.7290	6.9803		218670_at	PUS1	5.4096	5.8017	5.7213
	213628_at	CLCC1	8.1288	7.0854	8.0704		221277_s_at	PUS3	8.0466	7.7265	7.2500
	221961_at	CLCN7	4.4262	4.2661	4.5150		226720_at	PWWP2A	7.8933	9.2122	8.9296
	38069_at	CLCN7	7.0526	8.1692	8.1265		224855_at	PYCR2	7.2924	8.0361	8.4514
	228335_at	CLDN11	13.050	3.0300	4.6049		213878_at	PYROXD1	9.2568	8.6799	9.5753
	219640_at	CLDN15	5.2142	7.6332	7.8256		219802_at	PYROXD1	8.0005	7.9755	8.8246
	218775_s_at	CLDN22 /// WWC2	9.4140	3.1958	3.1846		231173_at	PYROXD1	3.2130	3.7280	4.2414
	1554149_at	CLDND1	9.7823	9.2894	9.7203		212263_at	QKI	10.443	10.295	10.316
	208925_at	CLDND1	7.8851	8.2281	8.2385		212265_at	QKI	13.178	11.867	11.845
	239146_at	CLDND1	2.8435	4.8307	6.4118		241938_at	QKI	5.2026	7.3496	6.5671
	219529_at	CLIC3	6.8977	2.1997	2.2161		229806_at	QRICH1	4.8434	5.1288	5.0852
	1558924_s_at	CLIP1	8.7094	7.0741	7.9033		201482_at	QSOX1	9.6169	6.3075	5.1874
	201975_at	CLIP1	10.519	10.998	10.443		203831_at	R3HDM2	8.6435	9.4882	9.9509
	210716_s_at	CLIP1	5.9630	7.4082	6.3801		234998_at	RAB11A	8.2507	5.7378	6.8911
	242287_at	CLIP1	5.3565	8.0699	8.2205		203883_s_at	RAB11FIP2	8.1342	8.3335	8.9677
	214683_s_at	CLK1	6.7372	12.617	12.511		203884_s_at	RAB11FIP2	9.4590	8.4449	9.7117
	210346_s_at	CLK4	7.3453	10.569	10.802		228613_at	RAB11FIP3	6.3102	8.5358	7.7314
	228751_at	CLK4	7.7810	8.7451	9.0918		239891_x_at	RAB12	8.0126	6.4535	6.4094
	241403_at	CLK4	4.2367	6.8637	8.0732		200928_s_at	RAB14	5.8339	2.8864	4.0081
	1558185_at	CLLU1 /// LOC100507616	2.7527	2.8357	8.6234		243496_at	RAB18	5.2178	9.2294	9.0722
	1558186_s_at	CLLU1 /// LOC100507616	2.5438	2.6061	6.3686		239329_at	RAB21	6.9573	7.2092	7.0880
	210859_x_at	CLN3	5.9332	5.6156	6.0915		207018_s_at	RAB27B	3.2098	4.2729	3.0956
	204085_s_at	CLN5	8.5302	6.7222	6.3715		208733_at	RAB2A	6.9131	4.1060	4.8012
	214252_s_at	CLN5	6.2559	8.1546	8.5782		221014_s_at	RAB33B	7.4799	7.8343	8.2880
	242492_at	CLNS1A	4.1713	7.4490	6.8896		213530_at	RAB3GAP1	9.2862	7.4803	8.0781
	204980_at	CLOCK	7.2868	3.6930	5.3426		231399_at	RAB3IP	3.4050	4.0440	5.3274
	238440_at	CLYBL	3.3044	6.4446	5.6462		238853_at	RAB3IP	2.3939	4.2195	5.0521
	239683_at	CLYBL	3.3555	3.8580	4.4130		209089_at	RAB5A	11.889	11.530	11.678
	234981_x_at	CMBL	9.8168	10.791	10.635		201047_x_at	RAB6A	10.963	9.9204	10.191
	224991_at	CMIP	3.8866	7.9124	7.9050		210406_s_at	RAB6A /// RAB6C /// WTH3DI	11.338	10.306	10.483
	224992_s_at	CMIP	5.6003	8.0297	8.4323		218699_at	RAB7L1	8.8575	9.3825	10.354
	227731_at	CNBP	7.8277	8.7970	8.3204		218700_s_at	RAB7L1	5.3571	7.4183	7.8618
	235812_at	CNEP1R1	10.240	9.9984	9.3990		219151_s_at	RABL2A /// RABL2B	6.6968	8.1855	8.8776
	229116_at	CNKSR2	2.5643	5.9387	6.3036		220500_s_at	RABL2A /// RABL2B	3.7988	4.1908	4.6106
	203951_at	CNN1	9.8706	2.0966	2.0823		201223_s_at	RAD23B	12.343	10.318	10.570
	201605_x_at	CNN2	10.585	9.1494	8.1339		228980_at	RAD51L3-RFFL /// RFFL	9.2375	11.567	10.108
	223431_at	CNO	8.5109	8.7342	8.5023		202100_at	RALB	10.549	7.5775	8.5151
	1557943_at	CNP	3.0824	3.2648	4.6402		213049_at	RALGAPA1	7.9016	9.7259	9.8179
	1556389_at	CNPY3	4.3433	6.1767	6.7747		214855_s_at	RALGAPA1	5.8090	8.2151	8.6887
	228369_at	CNPY3	4.7024	7.3785	8.2715		215162_at	RALGAPA1	2.9306	4.1402	3.8505
	1560225_at	CNR1	2.2952	2.3754	9.9193		234923_at	RALGAPA1	4.0690	7.2862	6.7134
	213436_at	CNR1	2.5147	2.6684	10.116		225499_at	RALGAPA2	3.5275	7.2557	5.7525
	227784_s_at	COG1	7.9942	7.2703	7.6762		232500_at	RALGAPA2	2.5010	6.5960	4.9473
	223450_s_at	COG3	7.2537	7.672	7.8987		239660_at	RALGAPA2	3.6531	6.9616	6.3901
	203629_s_at	COG5	8.0402	7.3165	7.2680		221736_at	RALGAPB	8.2068	8.3468	8.9157
	227089_at	COG5	5.9481	5.8035	5.2183		204199_at	RALGPS1	2.9047	4.0586	7.2051
	203653_s_at	COIL	4.3283	6.9047	7.9679		220338_at	RALGPS2	3.4362	3.5196	7.9248
	204320_at	COL11A1	11.909	2.4634	2.4671		227224_at	RALGPS2	9.0477	5.4316	12.870
	229271_x_at	COL11A1	8.3001	3.3117	3.2604		242458_at	RALGPS2	6.7989	4.3286	9.2462
	37892_at	COL11A1	12.416	2.7128	2.7021		226922_at	RANBP2	8.2397	7.9307	9.3040
	231879_at	COL12A1	8.1545	2.5968	2.5739		213019_at	RANBP6	10.083	9.2936	9.6773
	204345_at	COL16A1	10.193	2.5659	2.5647		202582_s_at	RANBP9	12.853	12.240	11.554
	202310_s_at	COL1A1	13.039	2.1346	2.1485		202583_s_at	RANBP9	7.3392	8.7080	7.1821
	202311_s_at	COL1A1	10.652	2.9135	2.9146		229905_at	RAP1GDS1	11.339	7.0560	6.2628
	217430_x_at	COL1A1	6.3206	4.2082	3.5849		218668_s_at	RAP2C	10.637	9.4167	10.613
	202404_s_at	COL1A2	14.944	2.4035	2.3856		218669_at	RAP2C	10.996	10.342	11.543
	214641_at	COL4A3	2.4827	2.5749	5.8694		203749_s_at	RARA	5.8775	5.5511	6.0559
	216898_s_at	COL4A3	2.6614	2.7809	4.5508		226392_at	RASA2	9.7940	11.779	10.906
	222073_at	COL4A3	2.8492	2.7747	9.6119		1553185_at	RASEF	6.8403	10.678	11.797
	226277_at	COL4A3BP	8.7356	8.6671	9.5584		1553186_x_at	RASEF	6.5210	10.368	11.366
	229779_at	COL4A4	4.8311	2.4848	6.8042		202033_s_at	RB1CC1	9.6989	10.623	10.536
	221729_at	COL5A2	13.602	2.9437	3.2778		202034_x_at	RB1CC1	9.7660	9.9133	9.9998
	221900_at	COL8A2	8.4144	2.2497	2.6514		1552329_at	RBBP6	5.3242	9.5408	10.113
	52651_at	COL8A2	7.5007	2.5145	2.6061		205178_s_at	RBBP6	8.7446	10.445	11.548
	225312_at	COMMD6	11.112	13.114	12.873		212781_at	RBBP6	9.4094	10.387	11.077
	205713_s_at	COMP	6.7758	2.1254	2.0898		212783_at	RBBP6	7.7122	9.9848	10.970
	1559862_at	COPA	3.6909	5.3602	5.3634		223802_s_at	RBBP6	3.4646	9.7977	10.123
	219397_at	COQ10B	9.1503	10.796	10.303		232044_at	RBBP6	4.2651	8.4322	9.3116
	218760_at	COQ6	5.2931	5.5556	4.8646		207713_s_at	RBCK1	6.3285	7.7127	6.6528
	64486_at	CORO1B	7.5893	12.138	8.7471		221827_at	RBCK1	9.2541	10.212	10.052
	235533_at	COX19	3.2326	4.7538	5.2567		212331_at	RBL2	10.357	11.797	11.272
	206848_at	COX20	4.1368	7.9711	9.7650		212332_at	RBL2	4.9658	5.7868	5.8107
	224820_at	COX20	10.713	9.8596	10.756		238122_at	RBM12B	7.3788	6.9362	7.8193
	239252_at	COX7B	4.2269	5.2522	5.2778		51228_at	RBM12B	6.9516	7.0644	7.6998
	226939_at	CPEB2	10.999	8.6668	8.5192		239635_at	RBM14	2.9954	6.9630	5.9946
	224831_at	CPEB4	8.4323	8.9245	7.9152		226987_at	RBM15B	6.1089	5.9815	6.9885
	206100_at	CPM	5.0741	10.141	3.3805		225236_at	RBM18	8.3969	9.5979	9.1301
	225129_at	CPNE2	7.0654	7.5641	3.2537		206019_at	RBM19	6.0345	7.1017	7.9167
	228365_at	CPNE8	7.0903	7.3343	3.2828		218422_s_at	RBM26	9.9541	11.687	12.243
	241706_at	CPNE8	5.6941	5.3685	3.6677		225326_at	RBM27	9.0314	10.008	10.755
	203501_at	CPQ	9.4753	6.2868	7.2601		222026_at	RBM3	7.3658	7.6226	8.1842
	202575_at	CRABP2	7.2881	1.9366	1.9718		214942_at	RBM34	3.3005	4.1619	4.2236
	222533_at	CRBN	9.4157	10.476	10.193		207941_s_at	RBM39	11.363	12.371	12.934
	203898_at	CRCP	7.5419	8.0668	8.3614		226404_at	RBM39	4.2749	8.2994	8.0790
	212345_s_at	CREB3L2	10.329	7.2885	4.0406		213718_at	RBM4	6.8475	9.0311	8.5955
	202160_at	CREBBP	10.454	11.288	11.810		227979_at	RBM4	6.7500	8.5817	9.8926
	228177_at	CREBBP	6.3148	5.8974	7.0074		219754_at	RBM41	4.0176	6.0208	7.8233
	201989_s_at	CREBL2	10.684	8.7728	7.7831		228304_at	RBM43	7.6353	7.0891	6.4296
	201990_s_at	CREBL2	8.8616	8.6743	8.2651		235045_at	RBM7	7.5407	7.5734	8.1406
	225956_at	CREBRF	7.4371	10.445	10.631		213852_at	RBM8A	7.9703	9.2698	10.476
	225957_at	CREBRF	8.3073	10.260	10.505		217856_at	RBM8A	4.0173	6.7925	9.0517
	235556_at	CREBRF	5.2939	7.5054	8.0687		217857_s_at	RBM8A	6.3885	6.1803	6.7459
	238476_at	CREBRF	6.1382	8.5133	8.6921		203748_x_at	RBMS1	8.7384	9.5612	8.1811
	202978_s_at	CREBZF	4.8403	7.2326	8.1097		207266_x_at	RBMS1	8.8213	9.8804	8.3750
	202979_s_at	CREBZF	6.7471	7.1258	7.9725		209868_s_at	RBMS1	8.8589	10.265	8.7177
	225595_at	CREBZF	5.3260	6.2992	7.9138		215127_s_at	RBMS1	11.658	11.995	11.063
	230511_at	CREM	4.8204	9.4722	8.8093		225265_at	RBMS1	11.235	9.6468	8.5047
	228496_s_at	CRIM1	13.631	7.7433	5.7647		225269_s_at	RBMS1	10.054	10.552	9.3767
	228318_s_at	CRIPAK	7.9957	8.5594	8.5591		1556336_at	RBMX /// SNORD61	3.4150	4.7736	6.5103
	241741_at	CRLS1	4.5289	5.1533	5.7801		225310_at	RBMX /// SNORD61	9.4060	11.462	11.881
	204573_at	CROT	8.0028	7.4870	7.5180		225893_at	RC3H1	8.5339	11.045	11.227
	226656_at	CRTAP	7.8844	5.6503	5.3438		225813_at	RC3H2	10.462	10.278	9.7643
	226307_at	CRTC2	5.6474	7.6653	8.2887		218352_at	RCBTB1	8.9921	8.3841	9.4371
	218648_at	CRTC3	10.215	11.029	8.9429		204759_at	RCBTB2	9.5645	9.9172	7.3375
	232879_at	CRTC3	3.6038	6.5191	4.2944		212612_at	RCOR1	9.6498	9.1524	8.7460
	212695_at	CRY2	5.3138	6.3347	5.5713		218344_s_at	RCOR3	6.2913	8.6765	9.2907
	1552347_at	CRYZL1	6.2439	7.1256	8.0660		222605_at	RCOR3	9.9551	9.6656	10.111
	221139_s_at	CSAD	6.1984	9.0759	8.9476		225763_at	RCSD1	2.3538	8.6378	12.378
	208866_at	CSNK1A1	7.5696	8.6082	8.0654		217776_at	RDH11	11.800	10.349	10.095
	208774_at	CSNK1D	8.1416	8.2574	8.3844		1559190_s_at	RDH13	6.0665	5.9836	6.3970
	225756_at	CSNK1E	7.1260	7.4043	7.0105		236291_at	RDH5	4.6491	6.2995	5.3270
	226858_at	CSNK1E	6.0957	7.0669	7.7074		212397_at	RDX	12.345	7.9472	6.2430
	227767_at	CSNK1G3	9.7241	9.0530	8.4890		205407_at	RECK	10.906	6.3714	6.8813
	225557_at	CSRNP1	6.5381	10.562	10.276		225785_at	REEP3	10.902	9.9088	9.5276
	221260_s_at	CSRNP2	8.4249	9.0995	9.3990		206035_at	REL	2.0759	5.5165	7.1577
	225042_s_at	CSRNP2	5.5474	5.7868	6.4150		201783_s_at	RELA	9.7577	10.066	10.318
	204055_s_at	CTAGE5	2.9582	5.1150	5.2647		235699_at	REM2	1.9789	2.0551	4.3621
	215930_s_at	CTAGE5	4.6144	5.9203	5.3161		213296_at	RER1	6.6845	6.6427	6.3107
	218923_at	CTBS	8.0884	8.1570	7.7749		218428_s_at	REV1	9.4367	10.674	10.336
	219435_at	CTC1	3.7798	6.3149	6.4456		237919_at	RFFL	4.4778	4.9840	4.8213
	235523_at	CTC1	2.9298	7.5812	7.3162		214409_at	RFPL3-AS1	2.9603	3.7520	5.2416
	217127_at	CTH	7.6161	5.4636	5.2837		218723_s_at	RGCC	2.6487	13.370	13.779
	210844_x_at	CTNNA1	12.382	7.7657	8.6317		228193_s_at	RGCC	2.2788	7.9400	8.7276
	201533_at	CTNNB1	10.882	11.524	11.840		239827_at	RGCC	2.4951	5.7671	8.8012
	223679_at	CTNNB1	5.8809	9.7776	11.098		203169_at	RGP1	6.8619	6.0741	6.4454
	208407_s_at	CTNND1 /// TMX2-CTNND1	10.372	3.9344	5.0024		212842_x_at	RGPD3 /// RGPD4 /// RGPD5 /// RGPD6 /// RGPD8	9.4941	10.169	9.7634
	200839_s_at	CTSB	13.229	11.446	8.3956		242712_x_at	RGPD3 /// RGPD4 /// RGPD5 /// RGPD6 /// RGPD8	4.0055	8.1982	8.7011
	213274_s_at	CTSB	10.135	7.3512	4.8410		234297_at	RGS8 /// SDHAP3	2.8756	4.7680	7.0611
	213275_x_at	CTSB	11.168	11.041	8.9017		226945_at	RHBDD1	7.0294	6.4485	8.0545
	227961_at	CTSB	9.6020	9.5590	6.8145		226948_at	RHBDD1	6.4332	5.3579	7.0264
	203758_at	CTSO	7.9224	7.1418	7.4253		227414_at	RHBDD1	7.5659	6.3268	8.7868
	202901_x_at	CTSS	4.4380	8.4625	10.310		222995_s_at	RHBDD2	7.4470	9.6294	7.1750
	232617_at	CTSS	2.9344	9.0753	11.125		200885_at	RHOC	10.698	9.6009	3.8964
	210042_s_at	CTSZ	9.5948	8.9777	8.3977		219045_at	RHOF	3.0723	8.0678	8.0061
	238509_at	CUL1	5.4145	7.0202	7.2143		226312_at	RICTOR	9.8733	10.788	11.044
	203078_at	CUL2	6.6533	6.9499	7.3524		228248_at	RICTOR	6.9750	8.7453	9.6442
	201424_s_at	CUL4A	10.122	9.8655	10.102		227983_at	RILPL2	9.3141	12.401	8.8283
	232466_at	CUL4A	4.2712	5.6046	5.4675		225999_at	RIMKLB	6.2136	3.1749	5.7306
	213204_at	CUL9	5.7069	8.3915	8.0219		226164_x_at	RIMKLB	5.6315	5.0865	7.5237
	222706_at	CWC25	6.1661	9.0955	9.7849		215588_x_at	RIOK3	6.1968	8.7120	8.6879
	237040_at	CWF19L2	5.3895	8.0443	8.647		228139_at	RIPK3	5.1085	6.1035	5.6801
	232087_at	CXorf23	7.6115	6.7402	7.1702		236223_s_at	RIT1	7.6199	7.5272	6.9557
	228700_at	CXorf38	7.4277	8.8684	9.2643		236224_at	RIT1	8.8972	8.3800	7.6907
	213315_x_at	CXorf40A	9.2879	10.099	10.511		239843_at	RIT1	8.1531	7.1818	7.1021
	214112_s_at	CXorf40A /// CXorf40B	9.1028	9.7357	10.142		243463_s_at	RIT1	8.8714	10.239	9.3579
	212961_x_at	CXorf40B	9.3516	10.089	10.450		225416_at	RLIM	9.8060	8.3302	9.1995
	219805_at	CXorf56	5.2915	5.3119	6.2190		218496_at	RNASEH1	9.8666	7.9723	8.6969
	219355_at	CXorf57	3.2068	7.7798	5.7740		215040_at	RNASEH2B	4.6507	5.2386	6.0116
	231377_at	CXorf65	2.8021	6.0366	6.6592		224573_at	RNASEK /// RNASEK-C17ORF49	11.378	12.153	11.972
	227981_at	CYB561D1	5.6866	6.2189	6.3728		221287_at	RNASEL	4.5612	4.6223	5.2586
	1552711_a_at	CYB5D1	7.4684	7.1045	7.3696		229285_at	RNASEL	7.7274	8.3252	9.6227
	226833_at	CYB5D1	6.9173	6.8184	7.3411		217983_s_at	RNASET2	9.0126	12.912	12.027
	202263_at	CYB5R1	8.9603	9.2639	9.4302		217984_at	RNASET2	9.4449	12.855	11.848
	229415_at	CYCS	4.9579	5.4396	7.2384		232722_at	RNASET2	3.3630	6.1668	4.8144
	244546_at	CYCS	5.1731	7.1046	9.0182		208924_at	RNF11	11.814	11.092	9.0225
	208923_at	CYFIP1	12.459	8.4178	5.0552		211678_s_at	RNF114	10.427	10.309	10.527
	213681_at	CYHR1	2.9684	4.0532	3.9065		201780_s_at	RNF13	9.1474	9.7194	10.309
	223421_at	CYHR1	5.6512	4.4425	4.0593		223591_at	RNF135	8.5561	7.1815	9.5074
	213295_at	CYLD	6.4783	10.219	10.135		223592_s_at	RNF135	10.303	7.8050	10.367
	221903_s_at	CYLD	7.7820	9.9766	8.6901		218738_s_at	RNF138	9.2005	11.744	11.243
	221905_at	CYLD	7.3452	8.3737	8.5149		209510_at	RNF139	10.366	12.583	12.154
	222142_at	CYLD	3.9544	7.7305	7.3859		1565544_at	RNF141	3.2264	4.7193	6.2354
	39582_at	CYLD	6.5638	9.6027	9.4679		226106_at	RNF141	10.755	7.6610	9.6879
	60084_at	CYLD	3.8410	7.0046	6.7640		226077_at	RNF145	11.167	12.368	11.998
	219565_at	CYP20A1	7.4157	7.9890	7.4342		238949_at	RNF145	3.3358	8.8175	7.8250
	208147_s_at	CYP2C8	2.5838	2.8201	4.6654		223886_s_at	RNF146	10.804	10.099	10.109
	209975_at	CYP2E1	3.1181	2.7756	4.8660		226104_at	RNF170	7.7629	6.9543	7.6775
	226402_at	CYP2U1	9.4367	5.2603	8.2095		212155_at	RNF187	9.7167	8.6289	8.4746
	202314_at	CYP51A1 /// LRRD1	9.4446	7.9735	9.5053		220483_s_at	RNF19A	2.7774	7.5541	5.9547
	230866_at	CYSLTR1	2.8571	4.8632	3.5463		223085_at	RNF19A	9.4347	13.269	11.575
	231747_at	CYSLTR1	2.6908	5.4348	3.8010		205215_at	RNF2	4.8698	4.5492	4.9717
	1555842_at	CYTH2	3.7247	5.2582	6.6899		225929_s_at	RNF213	7.1633	9.1310	7.3006
	209158_s_at	CYTH2	8.3730	8.3779	8.4157		225931_s_at	RNF213	4.8859	8.1759	6.3128
	237234_at	CYTH2	3.4226	4.5021	4.5351		230000_at	RNF213	4.9987	7.9643	6.0268
	216060_s_at	DAAM1	8.2529	6.5367	9.4398		232155_at	RNF213	5.7324	5.7782	4.3980
	219179_at	DACT1	10.494	2.4737	2.4479		241347_at	RNF213	3.6903	6.6032	4.7313
	228228_at	DACT3	5.8682	2.9658	2.9984		218425_at	RNF216	5.8863	7.0763	7.0378
	205417_s_at	DAG1	9.9987	5.3767	5.3420		227065_at	RNF216	7.6909	8.0870	8.3090
	218808_at	DALRD3	4.8798	6.1982	7.0454		219988_s_at	RNF220	7.8759	9.2237	9.1661
	232516_x_at	DAP3	4.1033	5.0747	5.3844		236288_at	RNF34	3.6318	7.2151	7.0946
	219290_x_at	DAPP1	8.3455	10.130	11.423		218528_s_at	RNF38	9.5395	10.489	10.482
	214334_x_at	DAZAP2	11.915	12.461	12.657		235459_at	RNF41	8.2885	5.8279	7.1399
	218094_s_at	DBNDD2 /// SYS1 /// SYS1-DBNDD2	7.8113	8.7584	6.4809		227268_at	RNFT1	7.9160	9.8203	9.4402
	205370_x_at	DBT	9.6559	10.476	10.442		206050_s_at	RNH1	10.619	6.7318	7.2422
	231919_at	DBT	6.2695	5.3210	5.6838		202683_s_at	RNMT	8.8758	9.0915	9.8181
	244687_at	DBT	5.5329	5.3482	5.0535		226975_at	RNPC3	4.9078	8.8592	9.5759
	219001_s_at	DCAF10	7.5707	6.5157	6.5912		229903_x_at	RNPC3	7.7400	8.6381	8.5226
	226511_at	DCAF10	8.2549	7.1383	7.5414		218301_at	RNPEPL1	4.8320	6.2999	6.1143
	1568840_at	DCAF13	3.1635	3.4945	4.7044		210426_x_at	RORA	6.5674	8.3316	6.0385
	228106_at	DCAF16	7.6751	10.219	10.692		210479_s_at	RORA	6.9638	8.5256	6.2036
	239187_at	DCAF16	3.4453	5.1379	5.4976		226682_at	RORA	8.4029	9.5744	7.3445
	1562209_at	DCAF4L1	2.8557	2.9567	3.7992		236266_at	RORA	5.0283	6.5895	4.5052
	224696_s_at	DCAF5	8.0317	8.4242	7.8517		227849_at	RP9	3.0753	3.3977	4.4288
	224703_at	DCAF5	7.5913	9.3827	9.1703		227852_at	RP9	7.5691	8.4562	9.6215
	1554049_s_at	DCAF8	2.8142	4.1836	5.4246		227640_s_at	RP9 /// RP9P	6.8227	6.5455	7.5267
	202249_s_at	DCAF8	6.8705	8.5048	8.4901		219504_s_at	RPAP2	4.6198	4.4640	4.6600
	202250_s_at	DCAF8	6.6737	7.5062	8.0358		207624_s_at	RPGR	6.2459	6.8414	8.8140
	216885_s_at	DCAF8	5.5935	5.6335	5.8936		221989_at	RPL10 /// SNORA70	6.1558	9.7537	10.920
	233637_at	DCAF8	3.3414	4.8165	4.5997		240806_at	RPL15	3.6082	3.6438	6.2319
	243318_at	DCAF8	3.9694	8.1072	8.8413		214291_at	RPL17 /// RPL17-C18ORF32	3.6780	8.8549	9.4255
	209335_at	DCN	10.229	3.2442	3.7335		207283_at	RPL23AP32	5.7556	5.8943	6.2787
	211813_x_at	DCN	9.8904	2.3127	3.1606		232899_at	RPL23AP7 /// RPL23AP82	6.9107	8.0926	8.6683
	211896_s_at	DCN	11.218	2.4010	3.3655		1558969_a_at	RPL32P3	4.3624	5.6633	6.5544
	201571_s_at	DCTD	8.8589	6.6125	5.3453		226877_at	RPL32P3	4.0242	7.8745	8.1877
	201572_x_at	DCTD	9.5037	8.0455	7.1205		215208_x_at	RPL35A	4.5580	6.5895	6.2649
	210137_s_at	DCTD	9.7143	8.1322	7.0683		243201_at	RPL36A	3.4311	7.5677	8.3163
	212851_at	DCUN1D4	8.2964	6.7162	6.1706		213459_at	RPL37A	4.6544	7.3607	8.2769
	212855_at	DCUN1D4	9.8040	7.2162	7.5439		202028_s_at	RPL38	10.860	11.659	11.426
	202262_x_at	DDAH2	8.2615	2.5154	3.2474		221943_x_at	RPL38	10.619	11.756	11.563
	214909_s_at	DDAH2	7.6759	2.4480	3.7605		212553_at	RPRD2	6.4424	8.9293	9.1820
	215537_x_at	DDAH2	8.6479	2.5951	3.8321		226527_at	RPRD2	8.2092	8.5347	8.9405
	225971_at	DDHD1	8.8013	9.0798	9.5533		235415_at	RPRD2	4.8858	7.3359	8.0235
	244154_at	DDHD1	3.7898	4.7802	5.6046		1563014_at	RPS15	2.8444	3.7283	3.7041
	212690_at	DDHD2	9.2783	8.8848	9.2958		200741_s_at	RPS27	13.947	15.208	15.253
	209383_at	DDIT3	6.1502	7.8210	11.160		236621_at	RPS27	2.3806	10.225	8.9370
	202887_s_at	DDIT4	11.307	10.829	10.299		242214_at	RPS27A	7.2052	6.5982	6.7282
	208674_x_at	DDOST	12.620	11.604	10.374		212912_at	RPS6KA2	9.9075	4.8500	5.1302
	205168_at	DDR2	9.0983	2.0031	1.9983		226335_at	RPS6KA3	9.1359	10.578	9.7084
	208718_at	DDX17	12.509	13.323	13.545		226660_at	RPS6KB1	9.8813	10.211	10.522
	213998_s_at	DDX17	6.7310	7.8883	9.7540		205540_s_at	RRAGB	3.8153	2.6426	3.8549
	208895_s_at	DDX18	9.0531	10.761	11.253		203704_s_at	RREB1	8.2001	9.8545	10.099
	202577_s_at	DDX19A	8.4450	7.7025	8.0404		242297_at	RREB1	4.0780	5.5572	6.222
	200694_s_at	DDX24	10.151	11.642	11.344		216902_s_at	RRN3 /// RRN3P1 /// RRN3P2	4.3557	10.466	7.8393
	200702_s_at	DDX24	7.6101	10.052	10.406		215211_at	RRN3P1	2.6343	7.4509	4.0295
	227485_at	DDX26B	4.6609	9.7729	9.1172		243124_at	RRN3P2	2.6947	9.7678	7.3586
	235436_at	DDX31	6.7572	5.5177	6.8461		218914_at	RRNAD1	4.6126	5.7540	6.9135
	201210_at	DDX3X	12.281	13.655	14.187		1559126_at	RRP12	3.9603	4.8535	5.1692
	228039_at	DDX46	6.0988	7.0251	8.1485		216913_s_at	RRP12	6.8195	7.3496	8.9418
	200033_at	DDX5	13.389	14.985	15.124		214764_at	RRP15	4.6727	4.6064	6.0761
	225886_at	DDX5	7.5556	6.9728	8.1227		218307_at	RSAD1	6.2279	8.2047	8.5948
	1568815_a_at	DDX50	4.4926	9.1104	9.3069		213694_at	RSBN1	7.7098	8.8406	8.2124
	238525_at	DDX56	4.4010	6.6466	6.3547		222788_s_at	RSBN1	3.8785	8.4704	8.2374
	222793_at	DDX58	4.2102	3.9037	4.4478		222789_at	RSBN1	8.9903	9.9916	9.0276
	242961_x_at	DDX58	6.4888	6.4490	7.5445		222790_s_at	RSBN1	8.4758	9.3998	9.3314
	223662_x_at	DDX59	6.7480	7.8136	7.6627		222791_at	RSBN1	8.3516	10.342	10.111
	228385_at	DDX59	6.9974	8.5096	9.0002		226387_at	RSBN1L	6.5494	8.9495	8.6790
	218986_s_at	DDX60	5.3216	6.0942	5.8138		232221_x_at	RSBN1L	5.4863	8.0889	8.1142
	225434_at	DEDD2	7.5356	12.09	12.118		218166_s_at	RSF1	8.4753	8.4273	8.5144
	221293_s_at	DEF6	3.0084	7.4996	6.5336		222540_s_at	RSF1	8.9092	9.5125	10.233
	226659_at	DEF6	2.0959	9.3130	8.5764		222541_at	RSF1	7.2985	7.2647	7.6137
	207431_s_at	DEGS1	9.5985	9.8258	9.9796		229885_at	RSF1	7.8892	5.3987	5.9499
	209250_at	DEGS1	12.867	10.567	11.275		235381_at	RSF1	8.9421	7.7774	8.7554
	226849_at	DENND1A	5.5808	6.5900	6.9014		230490_x_at	RSU1	10.032	7.9058	8.5783
	228032_s_at	DENND1B	5.6080	6.8628	8.0080		1556049_at	RTN4	4.2593	6.6206	7.5788
	202860_at	DENND4B	7.5898	9.6525	11.160		233191_at	RUFY2	3.9752	6.9517	6.6316
	205684_s_at	DENND4C	7.3960	9.7053	7.7232		235345_at	RUFY2	3.9635	3.5117	3.7804
	234968_at	DENND4C	2.7509	4.6909	4.3046		238550_at	RUFY2	3.6715	3.6909	4.1690
	215058_at	DENND5B	7.0270	4.3657	9.9209		227802_at	RUFY3	7.1419	8.0514	9.0309
	228551_at	DENND5B	7.8437	3.4207	10.390		229334_at	RUFY3	7.3459	7.5084	8.5645
	226719_at	DERL2	6.6665	6.2281	6.7957		226298_at	RUNDC1	7.7758	8.7281	8.7295
	203695_s_at	DFNA5	10.233	6.4361	6.5821		235040_at	RUNDC1	6.2616	6.3930	6.9199
	32032_at	DGCR14 /// TSSK2	7.9724	8.7307	8.5109		206949_s_at	RUSC1	8.2189	6.3298	6.6467
	214198_s_at	DGCR2	7.1684	6.7982	6.6621		1552862_at	RUSC1-AS1	2.6590	2.8274	4.0227
	203385_at	DGKA	7.3105	11.922	9.9757		230256_at	RUSC1-AS1	5.4228	7.9795	8.4810
	238694_at	DGKE	3.3787	5.1119	5.1208		205087_at	RWDD3	9.6229	10.586	10.892
	1553300_a_at	DGKH	2.6338	4.3157	2.5766		202853_s_at	RYK	10.524	9.4487	8.1857
	226605_at	DGKQ	8.4709	9.9932	9.0735		32099_at	SAFB2	8.2440	10.668	10.612
	210788_s_at	DHRS7	8.9942	11.888	9.5870		229871_at	SAMD4B	4.8943	9.2049	8.7465
	225503_at	DHRSX	7.3798	5.3341	5.5959		225950_at	SAMD8	7.8228	8.0570	8.7495
	238053_at	DHRSX	3.8330	3.1681	4.0391		219691_at	SAMD9	5.1767	6.6554	5.7119
	209916_at	DHTKD1	6.6181	6.1228	8.9395		228531_at	SAMD9	8.9910	8.9475	8.4402
	227094_at	DHTKD1	6.7287	6.8829	10.394		226603_at	SAMD9L	7.7628	6.8780	7.8967
	1556144_at	DHX30	2.8339	3.7440	4.7385		230036_at	SAMD9L	6.8534	5.0844	7.3012
	218277_s_at	DHX40	9.5040	8.8567	9.6666		235643_at	SAMD9L	4.2847	3.2696	5.7025
	222574_s_at	DHX40	8.0908	7.6816	7.6749		208740_at	SAP18	8.9366	8.0535	8.3222
	205726_at	DIAPH2	7.7759	5.6543	4.7223		208741_at	SAP18	7.1271	6.5176	6.7903
	229097_at	DIAPH3	9.1681	8.1946	3.5701		232135_at	SAP30L	4.5632	5.7881	6.2291
	213229_at	DICER1	10.501	8.4543	9.8750		201542_at	SAR1A	11.849	10.234	10.463
	216260_at	DICER1	2.7917	4.3130	4.6322		226742_at	SAR1B	9.2770	8.0082	8.1122
	213213_at	DIDO1	3.5965	6.9152	7.9074		213257_at	SARM1	5.7738	6.0497	5.1745
	218325_s_at	DIDO1	8.3805	8.5248	8.9016		229069_at	SARNP	6.6808	6.9825	8.2696
	220251_at	DIEXF	4.5087	3.8750	5.3504		231894_at	SARS	6.9437	7.0056	6.6692
	204405_x_at	DIMT1	11.198	10.016	10.433		200069_at	SART3	7.9574	8.3192	9.2173
	217106_x_at	DIMT1	10.876	9.5162	9.9446		203455_s_at	SAT1	11.580	13.107	13.305
	215529_x_at	DIP2A	7.9325	9.1957	8.9120		210592_s_at	SAT1	10.781	13.381	13.566
	224872_at	DIP2B	8.4959	8.4999	8.1763		241365_at	SATB1	5.2176	5.1074	6.8452
	212503_s_at	DIP2C	9.6553	5.8434	7.0066		1554089_s_at	SBDS /// SBDSP1	9.4204	11.335	10.940
	214194_at	DIS3	4.8685	4.8849	5.6399		222669_s_at	SBDS /// SBDSP1	11.701	11.800	11.505
	218362_s_at	DIS3	5.4787	6.4748	6.6572		213383_at	SBF1	4.9177	7.1473	7.7353
	238602_at	DIS3L2	5.5755	7.8025	7.5106		242786_at	SBF2-AS1	4.4594	2.7341	3.4674
	242539_at	DIS3L2	4.4750	6.9181	7.8178		216161_at	SBNO1	3.1315	5.5730	6.2883
	244304_at	DIS3L2	2.6069	4.2209	4.9066		229528_at	SBNO1	6.6778	6.9061	8.1328
	228184_at	DISP1	3.8582	3.1493	4.0840		230407_at	SBNO1	6.4229	6.7533	7.9979
	1557394_at	DLGAP4	3.6032	4.7180	5.4951		211423_s_at	SC5DL	9.7800	9.1516	9.7004
	233056_x_at	DLGAP4	7.7779	8.7223	8.4111		1570507_at	SCAF11	3.2727	6.6388	7.0204
	207147_at	DLX2	8.3224	2.8527	7.3381		209376_x_at	SCAF11	9.5122	10.152	10.869
	1553998_at	DMRTC1 /// DMRTC1B	3.3372	6.1494	6.4735		213850_s_at	SCAF11	10.612	10.675	11.414
	212820_at	DMXL2	7.0318	6.7305	4.7139		225336_at	SCAF11	10.265	10.241	10.933
	219166_at	DNAAF2	6.3434	10.037	8.2890		232597_x_at	SCAF11	8.7051	11.199	11.288
	228111_s_at	DNAH1	2.6472	6.7602	7.2917		214997_at	SCAI	4.1056	5.7323	5.8383
	228112_at	DNAH1	3.3667	3.4748	4.1779		212417_at	SCAMP1	10.360	6.2758	6.5656
	200880_at	DNAJA1	11.022	12.045	13.325		209741_x_at	SCAPER	6.2652	7.1661	6.8283
	200881_s_at	DNAJA1	11.119	13.981	13.994		216399_s_at	SCAPER	4.9915	6.0922	5.5961
	226994_at	DNAJA2	10.329	9.1947	8.8761		201646_at	SCARB2	7.9912	3.5127	3.8649
	200664_s_at	DNAJB1	7.0421	13.064	12.274		215754_at	SCARB2	2.7921	3.5339	3.4945
	200666_s_at	DNAJB1	9.0095	12.958	12.561		224983_at	SCARB2	12.019	7.0346	7.4452
	219237_s_at	DNAJB14	8.8894	11.067	10.347		240830_at	SCARNA17	3.6128	4.7556	4.3678
	226399_at	DNAJB14	8.8227	10.341	9.9131		200832_s_at	SCD	10.742	7.5680	4.1417
	203810_at	DNAJB4	10.390	10.808	8.5921		220232_at	SCD5	3.2822	4.1370	4.2715
	208810_at	DNAJB6 /// TMEM135	10.416	12.124	11.807		221575_at	SCLY	5.0268	5.9690	6.0802
	202842_s_at	DNAJB9	11.262	11.987	11.314		228730_s_at	SCRN2	7.8427	5.7606	5.5767
	202843_at	DNAJB9	8.5957	9.0973	8.7923		217600_at	SCUBE3	4.2014	4.0260	4.8480
	223420_at	DNAJC14	8.0270	7.7796	8.2994		224961_at	SCYL2	9.0886	7.9681	8.3491
	212911_at	DNAJC16	5.9845	7.5784	8.0819		228408_s_at	SDAD1	8.7732	9.7041	9.9193
	230893_at	DNAJC21	6.7663	6.6204	6.5383		1553034_at	SDCCAG8	5.6424	5.5489	5.9911
	238335_at	DNAJC21	3.9646	6.0457	5.1798		1554237_at	SDCCAG8	3.2533	4.1256	4.6881
	238336_s_at	DNAJC21	3.6661	4.8656	4.6558		227785_at	SDCCAG8	6.5959	6.2685	6.5368
	213853_at	DNAJC24	9.3879	8.4816	8.6327		203090_at	SDF2	8.9025	8.4587	8.0721
	226859_at	DNAJC25 /// DNAJC25-GNG10	8.0602	6.8168	8.2326		226693_at	SDHAP1 /// SDHAP2	6.0132	6.8895	7.2001
	223504_at	DNAJC27	6.4097	8.5054	8.9409		214166_at	SDHB	2.4406	3.3276	3.3249
	223505_s_at	DNAJC27	3.5716	4.4934	4.9336		238056_at	SDHC	5.9777	4.9418	5.7393
	227859_at	DNAJC27	6.0873	8.5199	9.2453		213398_s_at	SDR39U1	7.8582	9.0496	9.2346
	203912_s_at	DNASE1L1	9.0351	7.4303	7.9813		215696_s_at	SEC16A	10.095	10.034	9.9833
	57739_at	DND1	6.0548	8.9362	8.8869		236268_at	SEC22C	7.8786	7.9363	7.2097
	229631_at	DNHD1	2.1578	3.7435	3.9846		212887_at	SEC23A	12.666	9.8306	9.8589
	242540_at	DNHD1	2.7198	2.9078	4.4476		200945_s_at	SEC31A	13.203	11.392	11.704
	228272_at	DNLZ	5.6681	7.2652	7.2353		210616_s_at	SEC31A	11.555	10.191	10.201
	222640_at	DNMT3A	6.8835	7.2862	4.9535		209889_at	SEC31B	3.1357	6.9137	7.0475
	244428_at	DNMT3A	3.0310	6.2442	3.8195		1552789_at	SEC62	6.3991	5.7828	7.4621
	215151_at	DOCK10	3.6261	4.7774	5.9146		1552790_a_at	SEC62	8.0318	6.3809	8.7287
	219279_at	DOCK10	9.6678	9.1751	10.159		208942_s_at	SEC62	11.624	11.715	12.727
	226875_at	DOCK11	8.0530	9.8089	10.482		225352_at	SEC62	10.294	7.9878	9.4313
	238356_at	DOCK11	4.5477	6.9620	7.3665		218265_at	SECISBP2	6.8286	7.7485	8.8866
	212538_at	DOCK9	8.1777	10.274	9.4183		224250_s_at	SECISBP2	7.9303	10.351	11.238
	204522_at	DOM3Z	3.5382	5.6359	6.0752		212450_at	SECISBP2L	9.0911	9.1439	9.5985
	215982_s_at	DOM3Z	5.8987	7.2372	8.0256		212451_at	SECISBP2L	7.7938	8.0993	8.2434
	38157_at	DOM3Z	5.5751	7.6480	8.4512		230265_at	SEL1L	9.6640	5.8373	6.1090
	205248_at	DOPEY2	4.3608	4.0154	6.0595		223070_at	SELK	10.567	12.540	12.166
	236442_at	DPF3	2.9284	2.1687	6.9141		226051_at	SELM	8.8225	7.7594	6.6996
	238532_at	DPF3	3.0986	2.7448	7.8391		228660_x_at	SEMA4F	6.2718	5.2834	4.9920
	225200_at	DPH3	10.201	8.7480	8.9162		1558338_at	SEMA6A	2.9600	3.4717	5.4009
	224814_at	DPP7	7.6098	8.8179	7.7549		228380_at	SENP2	3.5577	5.4935	6.2487
	226343_at	DPP8	9.6915	8.0964	8.9802		215114_at	SENP3	2.8993	5.7568	5.4009
	226721_at	DPY19L4	8.5093	6.5148	6.5261		214790_at	SENP6	4.7826	7.9442	7.8646
	218627_at	DRAM1	8.9575	2.9730	3.2003		223444_at	SENP7	6.6255	9.6477	9.6496
	241992_at	DRAM1	5.3827	5.0858	6.7498		224659_at	SEPN1	6.7834	9.1558	4.4447
	225228_at	DRAM2	7.5714	7.0647	9.7066		213666_at	SEPT6	4.1158	8.5133	8.9089
	218854_at	DSE	12.525	3.3706	3.5807		214298_x_at	SEPT6	5.4393	11.389	10.543
	214663_at	DSTYK	8.1793	7.7255	7.4271		230355_at	SEPT7P2	4.0423	5.5984	7.0407
	229017_s_at	DSTYK	7.5842	7.5757	7.3115		1559025_at	SEPT9	2.4510	6.2837	3.6813
	223763_at	DTNBP1	2.2272	6.4784	7.3568		1555851_s_at	SEPW1	11.196	11.702	9.1458
	236649_at	DTWD1	5.9783	5.0544	5.6538		201194_at	SEPW1	9.5609	10.622	7.4846
	217912_at	DUS1L	7.4138	9.3871	9.4494		232183_at	SERAC1	9.2656	4.8231	3.6360
	203367_at	DUSP14	9.5724	6.3565	6.3397		219982_s_at	SERF1A /// SERF1B	5.6835	6.6356	6.7157
	227098_at	DUSP18	6.5577	7.2991	6.4625		232983_s_at	SERGEF	6.2107	7.8514	6.5336
	218845_at	DUSP22	9.9083	7.8688	10.215		208671_at	SERINC1	12.438	12.496	11.598
	226440_at	DUSP22 /// LOC100653247	6.7212	6.5326	8.8075		221472_at	SERINC3	10.556	10.340	10.045
	229211_at	DUSP28	6.0453	7.8786	8.7531		200969_at	SERP1	10.641	10.174	10.652
	201536_at	DUSP3	7.884	5.4301	5.9988		212190_at	SERPINE2	14.546	11.043	2.6835
	208893_s_at	DUSP6	5.4673	10.902	7.6779		207714_s_at	SERPINH1	11.905	5.3009	2.0961
	206374_at	DUSP8	3.2277	7.4175	5.0447		223394_at	SERTAD1	9.3440	10.464	10.750
	220774_at	DYM	3.2642	5.2767	5.2520		202656_s_at	SERTAD2	11.150	10.539	11.526
	224616_at	DYNC1LI2	12.241	10.175	10.907		202657_s_at	SERTAD2	11.897	10.934	12.078
	200703_at	DYNLL1	13.138	13.644	13.841		219382_at	SERTAD3	5.2046	6.3181	6.4647
	203303_at	DYNLT3	12.139	9.6769	10.526		223195_s_at	SESN2	7.1069	7.2706	5.4806
	202968_s_at	DYRK2	7.9659	8.7431	8.9334		223196_s_at	SESN2	4.7239	5.0502	3.0454
	202969_at	DYRK2	9.2731	7.9708	8.3772		225123_at	SESN3	9.2049	11.664	11.215
	202970_at	DYRK2	6.4254	7.2252	7.8813		235683_at	SESN3	5.1224	8.9924	7.5331
	202971_s_at	DYRK2	8.0495	7.7655	8.5486		228088_at	SESTD1	6.3630	2.9131	5.8340
	218524_at	E4F1	6.5090	6.8878	6.9754		205933_at	SETBP1	7.3728	2.9523	9.4698
	202623_at	EAPP	9.2487	10.653	10.393		227478_at	SETBP1	8.9761	2.6116	9.9796
	218025_s_at	ECI2	10.204	7.8355	7.3772		213153_at	SETD1B	10.160	10.497	10.513
	218282_at	EDEM2	6.4176	6.8311	7.2641		244691_at	SETD5	2.9147	3.9672	4.1436
	223243_s_at	EDEM3	9.8852	8.3890	8.9178		1554555_a_at	SETD6	5.9689	6.5886	6.3819
	222802_at	EDN1	7.3228	3.2557	4.9377		219751_at	SETD6	5.4355	7.5295	7.8263
	209572_s_at	EED	9.8016	10.277	10.479		201965_s_at	SETX	8.2354	9.4050	10.353
	210656_at	EED	2.5184	7.2554	7.6223		210172_at	SF1	2.5116	7.2335	9.4171
	200094_s_at	EEF2	13.473	13.088	13.335		227516_at	SF3A1	7.1760	8.0205	8.1581
	204102_s_at	EEF2	13.662	13.794	13.982		201070_x_at	SF3B1	8.9149	9.9938	10.184
	228752_at	EFCAB4B	7.7184	7.8422	8.8210		211185_s_at	SF3B1	12.204	13.730	13.644
	209356_x_at	EFEMP2	10.549	2.0562	1.9752		214305_s_at	SF3B1	9.2211	10.311	10.502
	219833_s_at	EFHC1	7.7435	5.5886	8.7043		214016_s_at	SFPQ	9.6714	13.242	13.864
	225656_at	EFHC1	3.8979	6.3282	8.8546		221768_at	SFPQ	6.3268	11.220	12.212
	212149_at	EFR3A	11.863	10.515	11.057		202773_s_at	SFSWAP	5.2633	4.6527	6.3686
	212150_at	EFR3A	9.8609	9.1126	8.6973		202774_s_at	SFSWAP	8.3376	9.2388	10.061
	223046_at	EGLN1	11.307	10.489	10.458		202775_s_at	SFSWAP	7.3591	9.1568	9.8098
	201694_s_at	EGR1	11.821	10.912	13.264		218392_x_at	SFXN1	8.9203	10.114	7.7329
	205249_at	EGR2	6.5914	11.883	11.818		230069_at	SFXN1	7.7155	9.6987	7.5185
	207768_at	EGR4	2.8011	3.6971	8.3597		232055_at	SFXN1	4.2661	8.7956	7.7568
	212650_at	EHBP1	10.160	6.4859	6.2224		1559993_at	SFXN3	3.4849	9.7289	9.9202
	230740_at	EHD3	6.4522	4.3329	7.2322		217226_s_at	SFXN3	7.3312	6.8257	4.2704
	202021_x_at	EIF1	12.480	14.066	14.364		220974_x_at	SFXN3	7.3100	6.8673	3.6833
	211956_s_at	EIF1	14.631	14.922	14.943		235085_at	SGK223	9.6188	9.0658	11.215
	212130_x_at	EIF1	12.625	14.018	14.306		1553292_s_at	SGK494	3.3007	7.2015	8.4407
	212227_x_at	EIF1	12.320	14.094	14.391		244547_at	SGK494	3.2784	5.5612	6.1091
	217672_x_at	EIF1	3.3818	4.3577	4.8248		227038_at	SGMS2	10.718	4.4668	2.9832
	228967_at	EIF1	8.6868	8.3706	9.7053		212321_at	SGPL1	8.4470	6.4782	7.0826
	239377_at	EIF1AD	9.2238	9.4994	9.8220		212322_at	SGPL1	10.055	8.8077	8.8440
	201018_at	EIF1AX	8.2598	8.0494	9.5743		230287_at	SGSM1	2.7610	7.1033	3.7701
	209429_x_at	EIF2B4	8.9411	7.7125	7.6037		212319_at	SGSM2	5.4446	8.0207	6.821
	236700_at	EIF3C	3.5998	7.5596	6.3093		217538_at	SGSM2	3.3439	6.8994	4.7553
	214805_at	EIF4A1	6.4590	9.2361	10.065		36129_at	SGSM2	8.3538	10.427	9.3715
	200912_s_at	EIF4A2 /// MIR1248 /// SNORA4 /// SNORA63 /// SNORA81 /// SNORD2	13.085	13.938	14.065		209322_s_at	SH2B1	4.6069	5.3822	5.4168
	211937_at	EIF4B	10.662	10.660	10.776		40149_at	SH2B1	5.7991	8.2207	8.4300
	211938_at	EIF4B /// LOC100653227	11.118	11.682	11.668		211209_x_at	SH2D1A	2.0757	10.429	2.1559
	226734_at	EIF4E2 /// LOC100507948	7.7945	6.9601	7.6274		211210_x_at	SH2D1A	2.2897	11.338	2.6698
	217607_x_at	EIF4G2	3.0947	4.7408	5.7820		211211_x_at	SH2D1A	2.2858	11.027	2.4787
	201936_s_at	EIF4G3	8.4062	7.8138	8.5259		201312_s_at	SH3BGRL	13.139	12.771	13.149
	208705_s_at	EIF5	10.087	12.410	12.814		201811_x_at	SH3BP5	11.451	8.3657	11.971
	208707_at	EIF5	3.9262	7.7716	10.562		220193_at	SH3D21	2.9770	2.8831	4.9681
	212418_at	ELF1	9.2304	13.170	12.252		209090_s_at	SH3GLB1	9.5415	9.0747	9.4573
	206919_at	ELK4	2.4810	6.1929	6.4831		214437_s_at	SHMT2	9.6119	7.9365	8.1604
	225159_s_at	ELK4	8.8923	11.725	11.103		209339_at	SIAH2	7.8055	10.009	9.6415
	238761_at	ELK4	8.4655	10.210	10.565		219734_at	SIDT1	3.4882	9.4918	9.3399
	230178_s_at	ELP2	7.3404	5.8626	6.8003		208078_s_at	SIK1	6.0014	12.330	13.236
	235623_at	ELP2	5.6157	6.1024	6.0827		213221_s_at	SIK2	7.8087	5.4345	6.1120
	226789_at	EMB	8.3762	12.000	11.506		213034_at	SIK3	9.3132	10.307	9.2569
	1556186_s_at	EMC1	8.0135	7.5138	8.2743		238005_s_at	SIN3A	8.5044	8.5799	9.5232
	212394_at	EMC1	6.5110	5.9483	6.6028		238006_at	SIN3A	5.8607	5.1419	5.7542
	203584_at	EMC2	10.572	9.5401	8.8757		209352_s_at	SIN3B	5.8061	6.4870	7.5909
	217882_at	EMC3	9.6251	10.014	9.9320		39705_at	SIN3B	6.6486	7.2112	7.9429
	228775_at	EMC3	7.7216	6.8089	7.3456		202254_at	SIPA1L1	8.2317	3.3104	5.1778
	1569868_s_at	EME2	5.3080	7.6614	8.1484		213600_at	SIPA1L3	5.4818	5.7648	8.5446
	1556732_at	EML4	3.0029	7.7172	5.9415		37831_at	SIPA1L3	3.5508	4.0889	6.6915
	223068_at	EML4	10.805	11.199	9.1322		218878_s_at	SIRT1	8.5808	9.9005	11.486
	228674_s_at	EML4	7.5165	9.4617	7.8419		1558331_at	SIRT2	2.8918	7.0278	6.9481
	232587_at	EML4	4.1329	7.9044	5.5169		220605_s_at	SIRT2	6.9466	6.4135	6.3214
	242443_at	EML5	3.0550	3.4787	4.1166		218797_s_at	SIRT7	5.9031	8.5075	8.2734
	203729_at	EMP3	9.4606	2.8469	7.6735		222030_at	SIVA1	2.6865	7.1163	6.8231
	221950_at	EMX2	8.4332	2.4526	2.4479		229265_at	SKI	8.7863	10.613	8.1387
	232531_at	EMX2OS	6.1772	2.4561	2.4123		215889_at	SKIL	2.7677	3.6655	6.2320
	229939_at	ENDOV /// LOC100507440	2.3975	3.4730	3.8640		200719_at	SKP1	7.7736	9.3717	10.061
	220349_s_at	ENGASE	5.2508	8.1668	7.7292		203760_s_at	SLA	2.5067	11.840	9.0194
	65635_at	ENGASE	6.6958	8.2363	8.1526		203761_at	SLA	2.7588	12.631	9.8607
	204644_at	ENOX2	2.6543	4.1044	4.2067		235143_at	SLC10A7	6.9645	6.8829	7.0994
	201704_at	ENTPD6	8.6475	5.2406	5.4483		203124_s_at	SLC11A2	8.2139	9.4350	7.3065
	226776_at	ENY2	5.6850	5.7654	7.5594		210047_at	SLC11A2	5.6881	6.0685	5.4991
	221935_s_at	EOGT	8.9460	6.9814	6.4915		205856_at	SLC14A1	7.8314	4.6127	5.2418
	202221_s_at	EP300	8.1556	10.198	10.863		229151_at	SLC14A1	8.3561	4.4093	5.3846
	213579_s_at	EP300	7.8381	9.8028	10.609		207057_at	SLC16A7	10.203	10.284	9.6310
	212375_at	EP400	7.9886	8.3623	8.8154		210807_s_at	SLC16A7	7.2946	7.4484	6.5151
	225698_at	EPB41L4A-AS1	9.8378	10.962	10.681		241866_at	SLC16A7	6.4575	6.3709	5.7215
	225855_at	EPB41L5	6.8394	3.2558	6.8284		223441_at	SLC17A5	9.7969	5.9923	6.9605
	229292_at	EPB41L5	3.3106	3.6293	6.5873		226301_at	SLC18B1	6.5647	6.1257	7.0699
	228453_at	EPG5	9.1992	5.9996	7.2250		244377_at	SLC1A4	2.5634	3.3922	7.4749
	232030_at	EPG5	4.3720	6.5385	6.7107		228497_at	SLC22A15	6.0963	5.7775	6.6735
	230425_at	EPHB1	5.6763	2.6481	5.5600		242578_x_at	SLC22A3	5.8129	6.4402	6.2821
	202909_at	EPM2AIP1	9.7125	10.530	11.696		210686_x_at	SLC25A16	7.3555	9.6491	10.139
	227847_at	EPM2AIP1	8.4200	6.7112	8.7209		214140_at	SLC25A16	6.9931	6.3576	7.1784
	217886_at	EPS15	10.340	9.6593	10.843		235747_at	SLC25A16	7.7949	7.9411	8.3436
	217887_s_at	EPS15	10.447	11.588	12.359		204342_at	SLC25A24	9.8669	7.5791	8.49
	218180_s_at	EPS8L2	6.4255	4.5433	2.6650		225305_at	SLC25A29	2.9673	1.9925	3.0457
	209701_at	ERAP1	3.2171	2.6571	3.3735		226782_at	SLC25A30	7.3220	6.1077	6.6671
	1563947_a_at	ERC1	8.1335	4.5216	6.2254		236064_at	SLC25A35	4.1041	5.0133	4.8370
	226049_at	ERC1	7.1671	4.3560	6.2961		226179_at	SLC25A37	8.0556	4.6465	8.2275
	228131_at	ERCC1	6.6072	7.4951	8.5439		1557411_s_at	SLC25A43	9.4093	3.3882	7.6623
	202414_at	ERCC5	9.1117	9.2022	8.8426		212683_at	SLC25A44	7.2574	7.6158	7.9903
	232013_at	ERCC6L2	5.3062	6.0852	6.5348		32091_at	SLC25A44	9.1109	9.5351	9.9603
	226422_at	ERGIC2	11.291	10.607	10.212		1563498_s_at	SLC25A45	4.8885	6.8194	6.7500
	240172_at	ERGIC2	5.3772	6.2510	6.2588		236436_at	SLC25A45	2.7332	7.9554	7.7194
	1563315_s_at	ERICH1	6.3275	7.6471	8.3980		226679_at	SLC26A11	8.2342	8.3771	7.0268
	227016_at	ERICH1	5.6952	8.6678	10.097		205097_at	SLC26A2	8.9771	6.2965	5.8714
	227017_at	ERICH1	7.4912	8.3175	9.4670		232551_at	SLC26A6	4.0187	7.9809	7.0584
	236467_at	ERICH1 /// FLJ00290	2.5847	2.7236	3.8903		201250_s_at	SLC2A1	9.3698	5.4468	6.8897
	224628_at	ERLEC1	11.733	9.9304	10.037		227176_at	SLC2A13	8.1592	6.4394	6.2911
	219905_at	ERMAP	5.8877	4.2281	4.2290		216236_s_at	SLC2A14 /// SLC2A3	5.9006	7.9214	8.2937
	235745_at	ERN1	2.2835	2.8492	3.0962		222088_s_at	SLC2A14 /// SLC2A3	7.3075	9.4471	10.289
	225750_at	ERO1L	9.5655	9.5628	9.1387		202497_x_at	SLC2A3	8.4889	9.9255	10.093
	231944_at	ERO1LB	6.1729	6.9681	9.1795		202498_s_at	SLC2A3	6.8424	9.0965	9.7010
	226866_at	ESCO1	8.2829	9.5329	9.6301		202499_s_at	SLC2A3	9.2327	11.097	11.748
	235216_at	ESCO1	5.4987	7.0932	8.3784		212907_at	SLC30A1	11.573	9.8874	10.157
	235645_at	ESCO1	6.6669	7.8576	8.5675		228181_at	SLC30A1	6.8984	8.3341	7.2018
	218859_s_at	ESF1	9.7493	8.8014	9.4898		226217_at	SLC30A7	9.9337	9.4014	8.7853
	211117_x_at	ESR2	1.8081	2.1358	3.0997		226601_at	SLC30A7	9.2283	8.0079	7.4132
	211118_x_at	ESR2	2.3990	2.6842	4.1836		209326_at	SLC35A2	9.5206	9.5777	10.055
	1558511_s_at	ESYT2	11.296	11.418	9.1462		209865_at	SLC35A3	6.7359	6.0407	6.0848
	224698_at	ESYT2	11.304	10.639	9.8174		222647_at	SLC35C1	5.9679	5.1062	4.6494
	224453_s_at	ETNK1	3.6192	7.1444	6.6509		220796_x_at	SLC35E1	9.4997	10.539	10.422
	224454_at	ETNK1	3.2975	6.6350	6.1930		229410_at	SLC35E1	8.6739	7.0975	7.6640
	1552423_at	ETV3	3.0538	5.2022	6.5050		235035_at	SLC35E1	8.5210	7.7627	7.8284
	227200_at	ETV3	9.0844	9.1086	9.7286		215169_at	SLC35E2	4.0213	3.9849	3.7242
	205585_at	ETV6	4.5879	7.0230	5.4926		218826_at	SLC35F2	5.4644	8.1451	7.7929
	225764_at	ETV6	7.3182	8.7736	8.1156		225872_at	SLC35F5	11.300	9.6001	9.6946
	235056_at	ETV6	9.1306	10.456	9.7213		234978_at	SLC36A4	7.2468	7.3827	8.0144
	239740_at	ETV6	3.1838	6.9633	6.7125		223304_at	SLC37A3	8.6677	7.2497	6.1105
	219432_at	EVC	7.9011	7.8050	4.3607		218237_s_at	SLC38A1	5.7142	11.551	11.785
	208297_s_at	EVI5	4.2610	4.6248	4.7414		224579_at	SLC38A1	6.7602	12.710	12.854
	209717_at	EVI5	8.2649	7.0738	7.0431		224580_at	SLC38A1	2.2151	7.7454	7.2036
	226270_at	EXOC2	7.2729	7.0527	7.0612		218041_x_at	SLC38A2	13.081	12.298	11.909
	227577_at	EXOC8	9.2090	9.4642	9.8134		220924_s_at	SLC38A2	13.008	12.234	11.794
	202013_s_at	EXT2	9.9962	6.1306	5.4392		222982_x_at	SLC38A2	14.389	13.053	12.861
	238877_at	EYA4	6.0888	2.6841	2.6994		214830_at	SLC38A6	8.2679	6.6863	7.5410
	203249_at	EZH1	7.1739	7.5467	8.9885		228951_at	SLC38A7	7.0681	5.5240	5.4668
	211310_at	EZH1	3.4789	4.6757	7.5477		225295_at	SLC39A10	10.427	7.4776	8.4858
	239197_s_at	EZH1	3.7249	3.7362	4.6065		1556551_s_at	SLC39A6	6.4554	4.7252	4.4825
	32259_at	EZH1	7.8893	8.0855	9.4746		202088_at	SLC39A6	13.079	10.753	10.538
	203358_s_at	EZH2	6.7504	8.8826	10.071		200924_s_at	SLC3A2	9.2974	8.4343	6.8133
	205756_s_at	F8	6.7241	5.8106	6.3573		223044_at	SLC40A1	6.6216	8.3695	3.5037
	203274_at	F8A1 /// F8A2 /// F8A3	8.5076	9.7030	10.112		214719_at	SLC46A3	7.6162	9.1073	8.2543
	230792_at	FAAH2	2.7894	7.2534	4.2796		219820_at	SLC6A16	2.6225	2.8648	8.5082
	202345_s_at	FABP5	9.8595	12.587	10.850		229153_at	SLC7A6OS	5.1043	6.7059	7.3637
	235418_at	FAHD2A	4.4355	4.6000	5.0033		204588_s_at	SLC7A7	3.2198	2.1324	5.7628
	235621_at	FAHD2A	3.9230	4.2056	5.2616		214860_at	SLC9A7	2.7423	2.7475	5.5126
	221601_s_at	FAIM3	2.6977	11.618	12.160		212947_at	SLC9A8	4.9161	6.7843	6.6780
	221602_s_at	FAIM3	3.2086	9.0903	9.9809		227791_at	SLC9A9	4.3613	11.191	4.1945
	212400_at	FAM102A	6.8363	10.603	10.212		227990_at	SLU7	9.0368	10.209	10.439
	204403_x_at	FAM115A /// LOC100294033	6.8436	6.8003	6.7286		231718_at	SLU7	8.0801	10.230	10.123
	1553220_at	FAM117B	3.0493	7.0283	8.0088		208015_at	SMAD1	2.5901	6.9755	3.6789
	226431_at	FAM117B	6.6941	8.6760	9.3777		210993_s_at	SMAD1	8.3018	10.458	6.4100
	1558761_a_at	FAM120AOS	4.4363	7.7499	8.1659		227798_at	SMAD1	10.322	11.546	7.6723
	239391_at	FAM120AOS	4.3073	6.0086	6.6433		218284_at	SMAD3	8.7226	7.6298	7.1379
	226774_at	FAM120B	6.3761	5.5306	6.3853		1565703_at	SMAD4	2.6597	6.9057	5.5428
	229512_at	FAM120C	7.3013	6.5569	8.3176		202526_at	SMAD4	3.9047	5.2444	5.5812
	222673_x_at	FAM122B	8.6973	10.199	11.261		235725_at	SMAD4	8.9098	7.4249	7.9122
	225361_x_at	FAM122B	8.4417	10.187	11.155		204790_at	SMAD7	10.293	10.289	10.000
	1554178_a_at	FAM126B	6.2216	7.5808	7.7713		225282_at	SMAP2	8.0968	11.563	11.854
	229460_at	FAM126B	7.3794	9.5653	9.3748		206542_s_at	SMARCA2	9.1657	10.607	9.5378
	221904_at	FAM131A	7.0673	6.1395	5.8750		206544_x_at	SMARCA2	6.3331	8.9424	7.5753
	222129_at	FAM134A	8.1549	9.0571	8.2174		212257_s_at	SMARCA2	5.0173	6.2903	6.1260
	212697_at	FAM134C	9.5101	10.416	8.7564		217707_x_at	SMARCA2	9.8541	10.543	9.7075
	1558711_at	FAM13A-AS1	2.6650	5.6273	6.7543		218452_at	SMARCAL1	7.7816	7.3791	7.8164
	1555379_at	FAM159A	2.4016	2.4029	3.7090		1561973_at	SMARCC2	2.6939	7.3227	7.0048
	237033_at	FAM159A	1.9688	2.7912	7.2255		201321_s_at	SMARCC2	7.5388	9.7467	10.028
	218337_at	FAM160B2	7.3650	7.9508	7.5106		1558747_at	SMCHD1	7.0366	6.0355	8.3936
	242608_x_at	FAM161B	6.6910	7.9149	7.8543		212569_at	SMCHD1	8.6356	9.7715	11.393
	220942_x_at	FAM162A	11.989	11.212	10.685		212579_at	SMCHD1	7.7222	8.8183	10.605
	223193_x_at	FAM162A	11.422	11.279	10.630		241620_at	SMCHD1	3.4778	4.1900	5.3972
	224345_x_at	FAM162A	10.923	10.871	10.172		241621_at	SMCHD1	2.5050	2.6582	3.7596
	235850_at	FAM162A	3.7198	3.2578	4.2512		227304_at	SMCR8	6.8574	7.7043	8.9986
	228239_at	FAM165B	6.2089	7.0763	5.6153		227305_s_at	SMCR8	9.8015	9.7787	10.585
	212936_at	FAM172A	8.9857	8.2548	8.4011		1568627_at	SMEK2	2.9114	7.6628	8.5588
	223882_at	FAM172A	6.8916	6.7525	6.6551		222270_at	SMEK2	6.0161	6.2665	7.1537
	227029_at	FAM177A1	10.557	7.9965	7.0779		226230_at	SMEK2	8.3294	8.4726	9.1998
	218297_at	FAM188A	9.3074	7.2555	8.0342		212147_at	SMG5	4.0733	4.6612	4.9817
	218446_s_at	FAM18B1	10.737	9.6372	9.2162		236367_at	SMG7	3.4501	5.5356	5.9066
	209379_s_at	FAM190B	9.5526	9.0041	7.8721		200071_at	SMNDC1	11.478	11.900	11.755
	225216_at	FAM199X	8.1621	8.7487	9.2432		222618_at	SMU1	7.6289	7.3344	7.7396
	234947_s_at	FAM204A	7.9562	8.4038	8.2552		205596_s_at	SMURF2	11.983	10.709	11.073
	218998_at	FAM206A	7.9074	8.8635	8.3101		227489_at	SMURF2	10.824	7.3830	7.9351
	209285_s_at	FAM208A	9.6425	8.5579	8.7270		232020_at	SMURF2	8.6352	5.0415	5.7160
	233086_at	FAM209A	2.8729	4.0013	4.4179		212921_at	SMYD2	2.2710	5.2797	6.0146
	232513_x_at	FAM209B	2.4233	2.6486	3.0973		212922_s_at	SMYD2	8.8203	10.211	9.6088
	230739_at	FAM210A	7.1967	4.9692	7.2632		229773_at	SNAP23	3.4843	7.9283	6.9310
	224690_at	FAM210B	10.655	9.2116	5.6602		222286_at	SNAPC3	4.1893	4.1402	5.6241
	225327_at	FAM214A	7.9800	10.712	12.355		229712_at	SNAPC3	3.3764	3.9787	5.1449
	225146_at	FAM219A	5.2009	4.4179	5.0040		213488_at	SNED1	5.2024	2.3614	3.9648
	224804_s_at	FAM219B	8.0226	8.2368	8.5198		223773_s_at	SNHG12 /// SNORA16A /// SNORA44 /// SNORA61	7.5488	11.070	11.609
	212370_x_at	FAM21A /// FAM21B /// FAM21C	9.0120	10.764	11.402		215011_at	SNHG3 /// SNORA73A	5.0160	5.1506	6.9756
	212929_s_at	FAM21A /// FAM21B /// FAM21C	9.8608	9.9541	10.566		1552729_at	SNHG7 /// SNORA17 /// SNORA43	3.7797	4.9869	5.7691
	214946_x_at	FAM21A /// FAM21B /// FAM21C	8.9343	10.610	11.166		225220_at	SNHG8	10.038	11.074	11.747
	211068_x_at	FAM21A /// FAM21C	8.6166	10.614	11.280		228645_at	SNHG9 /// SNORA78	2.4805	5.4345	5.8094
	228600_x_at	FAM221A	4.5610	8.4933	9.4628		218032_at	SNN	8.3415	8.9232	9.8049
	218464_s_at	FAM222B	7.8942	9.1282	8.8144		208778_s_at	SNORA29 /// TCP1	12.149	11.625	11.081
	1552607_at	FAM223A	2.7266	4.2392	4.7521		228047_at	SNORA72	2.7713	6.1649	7.0698
	242292_at	FAM226B	3.1782	6.8996	8.8457		232931_at	SNRNP200	4.8932	8.7811	9.1751
	230435_at	FAM228B	6.1019	5.9664	7.9992		201221_s_at	SNRNP70	8.3607	9.6170	9.6086
	209405_s_at	FAM3A	4.5604	4.2765	4.4262		1561965_at	SNRPB2	2.7351	5.4591	5.8886
	38043_at	FAM3A	5.1950	5.2712	5.4306		1560741_at	SNRPN /// SNURF	3.3327	8.0468	8.0578
	225226_at	FAM40A	7.6339	7.6707	7.6749		226685_at	SNTB2	11.241	9.1701	8.1099
	220306_at	FAM46C	3.0683	11.163	10.229		227312_at	SNTB2	8.4717	7.5973	5.9613
	226811_at	FAM46C	4.7362	12.523	11.757		213364_s_at	SNX1	8.4469	9.4433	9.7789
	216682_s_at	FAM48A	4.2978	5.2333	5.3261		218404_at	SNX10	3.5662	8.4355	10.628
	217534_at	FAM49B	3.4405	5.2946	6.4888		227031_at	SNX13	9.3355	7.8857	8.0773
	218023_s_at	FAM53C	10.420	11.488	12.342		226683_at	SNX18	12.966	10.282	9.2396
	226062_x_at	FAM63A	7.6658	8.7191	8.7142		202359_s_at	SNX19	9.5950	8.1397	9.1146
	214691_x_at	FAM63B	3.9845	3.6186	3.4839		1563641_a_at	SNX20	2.6717	5.6169	4.6514
	37802_r_at	FAM63B	5.1010	4.9684	4.7752		1553960_at	SNX21	8.6495	3.0755	2.8787
	218029_at	FAM65A	5.9884	2.8796	4.9435		218705_s_at	SNX24	7.4081	6.0826	4.8329
	45749_at	FAM65A	8.3175	5.1180	7.2728		221498_at	SNX27	6.2497	6.2859	6.5103
	1556498_at	FAM69A	2.9015	3.1297	3.7427		232485_at	SNX29	2.8269	2.8017	8.1076
	235125_x_at	FAM73A	8.8591	8.0832	7.9290		214712_at	SNX29P2	3.2756	4.3296	8.7539
	226356_at	FAM73B	5.8383	6.8388	6.5506		226249_at	SNX30	9.2954	7.8208	10.673
	227002_at	FAM78A	3.6731	9.6168	9.2095		228479_at	SOAT1	8.3057	8.4532	8.4318
	241832_at	FAM98A	3.8728	4.7078	4.5126		218974_at	SOBP	9.5118	2.6139	10.265
	209955_s_at	FAP	10.896	2.4286	2.4116		229034_at	SOBP	3.2592	2.8728	5.9906
	202676_x_at	FASTK	5.9975	6.0474	5.3439		234098_at	SOBP	2.7800	2.9741	3.8421
	214114_x_at	FASTK	8.1791	8.1291	7.8532		208127_s_at	SOCS5	9.8138	6.8404	7.5951
	1555288_s_at	FBF1	5.0651	7.0637	5.9649		209648_x_at	SOCS5	10.157	7.2275	8.0386
	202995_s_at	FBLN1	8.5903	2.0645	2.0655		213358_at	SOGA2	10.056	3.4064	8.2342
	203088_at	FBLN5	9.8767	7.6693	3.4802		213538_at	SON	6.9715	10.216	10.974
	218255_s_at	FBRS	4.8719	6.3372	6.4023		226465_s_at	SON	10.665	13.053	13.342
	225703_at	FBRSL1	6.7207	9.5224	9.2123		201563_at	SORD	7.4548	7.7000	8.1026
	225704_at	FBRSL1	4.8242	6.2800	6.6387		230782_at	SORD	3.0494	3.5332	3.8320
	220127_s_at	FBXL12	8.3623	9.8386	10.006		203509_at	SORL1	4.8753	11.451	10.825
	1553683_s_at	FBXL14	3.1842	3.6675	4.0705		212560_at	SORL1	2.9228	12.262	11.845
	213145_at	FBXL14	6.7274	10.729	11.660		230707_at	SORL1	3.2709	7.8134	7.6374
	227641_at	FBXL16	2.3828	7.2400	4.4899		212870_at	SOS2	9.1322	9.5614	9.4350
	227203_at	FBXL17	9.0608	9.9744	9.2609		201417_at	SOX4	11.872	9.3834	7.5303
	233087_at	FBXL17	3.3594	4.9731	5.2710		201418_s_at	SOX4	7.2082	3.3493	2.8209
	226842_at	FBXL20	6.4484	7.1739	6.4748		213668_s_at	SOX4	8.1963	3.7931	3.5475
	232412_at	FBXL20	7.3120	6.4071	5.2069		235526_at	SOX6	4.5429	8.3587	9.6741
	225132_at	FBXL3	10.536	10.964	10.698		202863_at	SP100	9.7767	9.9863	11.170
	222119_s_at	FBXO11	9.5427	10.071	10.960		202864_s_at	SP100	8.9482	9.9372	11.295
	212229_s_at	FBXO21	9.6459	9.5605	10.434		210218_s_at	SP100	6.9893	7.6061	9.1351
	1555970_at	FBXO28	6.4285	4.6232	4.4995		208012_x_at	SP110	7.1162	9.7344	11.558
	1555971_s_at	FBXO28	9.4638	9.5620	9.7606		208392_x_at	SP110	3.1169	7.4534	9.2693
	202271_at	FBXO28	10.158	8.5165	9.0725		209761_s_at	SP110	3.6452	8.9327	11.630
	202272_s_at	FBXO28	8.2584	8.5528	8.4238		209762_x_at	SP110	6.3707	9.0027	10.954
	229955_at	FBXO3	6.5227	6.8559	6.9023		223980_s_at	SP110	4.4698	8.2554	9.8681
	232851_at	FBXO3	3.6726	5.0881	4.9684		214791_at	SP140L	8.1194	9.1623	10.550
	238686_at	FBXO3	7.1714	6.6038	6.6707		223934_at	SP140L	3.3492	3.6566	4.4851
	225328_at	FBXO32	9.2936	8.2799	4.8009		232529_at	SP3	4.0028	9.4671	9.5830
	225345_s_at	FBXO32	7.0471	5.3193	3.4834		236265_at	SP4	7.1279	10.160	10.137
	225803_at	FBXO32	8.6520	9.1318	4.7149		219888_at	SPAG4	4.5547	2.5451	2.1183
	241762_at	FBXO32	5.8368	8.9314	5.1122		204433_s_at	SPATA2	5.0084	7.0248	7.2383
	241763_s_at	FBXO32	8.0413	8.3805	4.7832		204434_at	SPATA2	5.9406	5.5162	5.7543
	226970_at	FBXO33	8.2131	10.516	10.281		218164_at	SPATA20	8.9334	7.7035	8.1143
	218539_at	FBXO34	7.8667	9.5538	7.9197		214965_at	SPATA2L	6.3524	8.1668	8.3738
	243649_at	FBXO7	3.1309	6.3745	6.0956		203513_at	SPG11	10.219	11.528	12.083
	215600_x_at	FBXW12	8.4273	9.2108	9.2323		232403_at	SPG11	4.4840	5.6432	5.8040
	209630_s_at	FBXW2	10.467	9.9456	9.2527		215383_x_at	SPG21	7.0409	7.9986	7.9693
	229419_at	FBXW7	9.8709	10.739	11.080		214494_s_at	SPG7	9.3522	10.415	9.5678
	215567_at	FCF1	4.4242	7.5442	8.7304		230885_at	SPG7	4.7054	9.1261	8.6922
	203240_at	FCGBP	2.0502	7.4234	2.9709		211704_s_at	SPIN2A /// SPIN2B	5.9836	6.6474	6.3349
	210889_s_at	FCGR2B	2.7166	3.0098	9.5778		1554099_a_at	SPIN3	4.1567	4.8669	4.4669
	211395_x_at	FCGR2C	2.1592	2.1549	5.8284		1555882_at	SPIN3	2.6104	5.0696	4.1107
	228220_at	FCHO2	8.3449	2.7241	6.3588		1555883_s_at	SPIN3	4.2102	5.1373	4.7143
	226699_at	FCHSD1	2.6371	5.4676	5.5024		224995_at	SPIRE1	9.9514	3.2207	4.4275
	235982_at	FCRL1	2.8607	2.9777	11.868		206056_x_at	SPN	4.6020	5.8417	5.2261
	243968_x_at	FCRL1	3.1675	3.3164	13.596		225658_at	SPOPL	9.4597	9.0104	10.854
	1563674_at	FCRL2	2.5150	2.7067	12.252		225659_at	SPOPL	6.8896	7.5724	9.1875
	221239_s_at	FCRL2	2.2971	2.3507	11.766		1554565_x_at	SPPL3	2.2584	4.2221	4.8998
	224192_at	FCRL2	2.6303	2.6318	8.2377		224638_at	SPPL3	5.4532	4.1930	5.0744
	224193_s_at	FCRL2	2.2981	2.3249	8.9693		224639_at	SPPL3	7.7492	8.4104	9.0157
	239161_at	FDX1	4.5465	4.2163	4.7095		212458_at	SPRED2	9.1177	7.7488	9.4523
	229989_at	FDXACB1	2.7426	3.8263	4.4714		204011_at	SPRY2	7.6246	6.0319	2.7757
	227579_at	FER	7.1238	2.0701	4.2897		223580_at	SPSB2	5.0227	5.2901	5.5614
	232064_at	FER	5.7374	2.8860	4.1615		46256_at	SPSB3	7.7895	9.5593	9.2522
	202305_s_at	FEZ2	10.203	8.4872	9.4863		1554053_at	SPTLC1	6.2240	6.0769	5.8165
	215000_s_at	FEZ2	11.869	8.9561	9.9065		229594_at	SPTY2D1	10.338	10.155	10.027
	1555407_s_at	FGD3	2.8417	4.8930	5.3576		1557352_at	SQLE	4.3368	4.7972	7.3432
	227811_at	FGD3	1.6494	9.7687	9.5745		213577_at	SQLE	7.2434	6.3297	8.2523
	205110_s_at	FGF13	2.8314	7.0741	3.3955		201471_s_at	SQSTM1	10.279	9.0850	9.4369
	215404_x_at	FGFR1	6.7254	8.3815	7.8303		244804_at	SQSTM1	5.1770	7.8606	8.4708
	205588_s_at	FGFR1OP	6.9959	7.3013	6.9382		201247_at	SREBF2	6.1704	8.0784	7.4007
	233898_s_at	FGFR1OP2	7.8195	10.876	11.181		235611_at	SREK1	3.4287	5.9709	7.1739
	236808_at	FGFR1OP2	4.6869	6.6401	6.9357		238781_at	SREK1	3.4148	4.7283	6.0712
	227265_at	FGL2	3.1806	3.4012	6.3105		217608_at	SREK1IP1	7.2476	6.0390	6.9640
	206492_at	FHIT	1.9439	4.5721	2.0757		227649_s_at	SRGAP2	6.1138	5.6092	7.1279
	210299_s_at	FHL1	10.516	5.6010	2.9184		203181_x_at	SRPK2	9.6353	8.9818	8.9032
	226769_at	FIBIN	9.3875	2.2092	2.1584		203182_s_at	SRPK2	9.8068	9.3777	9.0774
	231001_at	FIBIN	6.4756	2.8157	2.8269		200917_s_at	SRPR	8.2929	6.7192	6.4982
	226805_at	FITM2	8.0644	4.262	3.8992		1554671_a_at	SRRM2	3.9199	4.2265	5.4549
	219249_s_at	FKBP10	3.9229	2.1559	2.1557		207435_s_at	SRRM2	8.2586	11.140	10.833
	219117_s_at	FKBP11	12.447	7.2612	9.1486		208610_s_at	SRRM2	9.4413	10.796	11.356
	228308_at	FKBP11	6.6082	5.5959	7.1362		201742_x_at	SRSF1	6.8580	8.8631	9.2932
	200895_s_at	FKBP4	8.0898	7.8455	7.8379		204299_at	SRSF10	9.0622	10.526	10.453
	224840_at	FKBP5	8.7427	14.161	9.0807		200685_at	SRSF11	7.6389	7.6267	9.8740
	224856_at	FKBP5	5.2502	12.840	6.3560		200686_s_at	SRSF11	12.713	13.782	13.887
	211454_x_at	FKSG49	5.8844	8.3036	8.7971		232392_at	SRSF3	7.1770	7.7129	8.8924
	224284_x_at	FKSG49	6.3557	7.3919	7.7436		235324_at	SRSF3	5.4467	3.9371	5.4634
	224288_x_at	FKSG49	6.4592	7.5571	8.0163		203380_x_at	SRSF5	10.903	12.741	12.455
	208120_x_at	FKSG49 /// LOC100506290 /// LOC100653153	7.2131	9.5387	9.7957		210077_s_at	SRSF5	3.3285	5.2163	6.2629
	212541_at	FLAD1	6.9175	7.4973	7.9041		201129_at	SRSF7	9.6532	9.1472	10.289
	215704_at	FLG	9.7440	3.0999	3.0715		213649_at	SRSF7	5.6800	12.534	13.175
	232664_at	FLJ12334	4.2186	5.4936	6.2014		214141_x_at	SRSF7	10.558	13.220	13.708
	1559011_at	FLJ13773	2.4445	3.4930	3.4938		214789_x_at	SRSF8	9.6809	10.377	10.239
	207287_at	FLJ14107	2.9735	4.3864	5.0133		228760_at	SRSF8	9.4512	9.0577	9.4555
	243309_at	FLJ27352	5.9933	6.1293	5.0290		238929_at	SRSF8	5.7160	6.2317	6.6382
	225724_at	FLJ31306	6.8555	10.709	10.377		229269_x_at	SSBP4	6.5855	8.3735	7.1073
	235291_s_at	FLJ32255	4.1538	6.7898	5.0902		221752_at	SSH1	10.526	8.3255	7.5075
	235292_at	FLJ32255	5.5086	7.7226	6.0937		221753_at	SSH1	10.096	6.2857	5.0715
	228686_at	FLJ33630	5.6765	6.0934	7.7501		225435_at	SSR1	10.243	8.8347	9.1089
	239421_at	FLJ35776	3.8252	5.2801	5.3406		226712_at	SSR1	7.8224	7.6758	8.0466
	1557895_at	FLJ35934	4.4291	5.4187	6.3148		217790_s_at	SSR3	7.5080	4.7979	4.5324
	227298_at	FLJ37798	6.5883	3.1090	6.3019		201004_at	SSR4	11.696	11.968	11.416
	1556474_a_at	FLJ38379	2.5168	2.7575	4.1445		208322_s_at	ST3GAL1	7.7776	6.9452	6.7683
	1559964_at	FLJ38717	2.6587	7.2379	7.4347		225033_at	ST3GAL1	7.4987	7.4077	7.0652
	229914_at	FLJ38717	4.2987	5.2704	6.5079		225034_at	ST3GAL1	8.0564	4.5857	5.1259
	203707_at	FLJ39639 /// ZNF263	7.9114	8.3502	8.8517		203217_s_at	ST3GAL5	8.5752	8.1571	10.235
	232089_at	FLJ39639 /// ZNF263	3.0949	2.9710	4.2443		202440_s_at	ST5	9.1140	1.9067	1.8980
	1553145_at	FLJ39653	2.7906	4.0087	6.9708		205743_at	STAC	5.1923	4.4888	2.8047
	244395_at	FLJ41455	3.3495	3.7990	5.5246		203544_s_at	STAM	10.608	10.510	7.2479
	220352_x_at	FLJ42627	7.0762	8.0377	7.7250		228254_at	STAM2	8.9823	7.3102	8.3614
	228702_at	FLJ43663	4.9720	10.117	11.313		227607_at	STAMBPL1	7.8743	11.201	9.2849
	238678_at	FLJ45340	4.3041	5.4993	5.1764		226390_at	STARD4	8.5978	6.6174	8.2977
	230203_at	FLJ46875	2.5711	5.7599	5.3395		200887_s_at	STAT1	12.781	11.978	10.111
	204359_at	FLRT2 /// LOC100506718	10.268	2.1955	2.1979		AFFX-HUMISGF3A/M97935_3_at	STAT1 /// STAT1	11.695	10.488	8.6198
	210607_at	FLT3LG	3.4708	4.2057	3.6474		225636_at	STAT2	10.54	10.248	10.651
	222906_at	FLVCR1	5.1581	5.5608	6.7375		206118_at	STAT4	7.7041	9.9914	3.6231
	228191_at	FLVCR1	6.6487	8.1292	9.1219		201331_s_at	STAT6	9.9735	10.455	12.040
	223950_s_at	FLYWCH1	7.9532	6.3073	5.4742		202693_s_at	STK17A	11.358	13.273	13.291
	1569257_at	FMNL1	4.3746	6.7546	5.7403		202694_at	STK17A	6.7213	5.3263	5.3302
	205776_at	FMO5	2.7571	2.8619	4.1737		202695_s_at	STK17A	7.8059	7.8624	7.6346
	215245_x_at	FMR1	9.3115	10.360	10.177		226525_at	STK17B	11.164	12.917	13.636
	215017_s_at	FNBP1L	9.6665	2.7456	3.9378		243797_at	STK17B	2.7019	7.4681	8.2253
	212232_at	FNBP4	7.5399	10.223	10.492		243719_at	STK19	2.5732	2.9132	4.1223
	229272_at	FNBP4	3.0834	8.0393	8.4002		225648_at	STK35	6.1055	5.7343	6.4992
	242472_x_at	FNBP4	3.3153	5.3438	5.7257		225649_s_at	STK35	10.838	9.7125	10.483
	226930_at	FNDC1	10.980	3.3512	3.7080		202951_at	STK38	11.514	9.7670	8.8363
	202304_at	FNDC3A	10.486	9.5740	8.8107		212565_at	STK38L	9.3594	4.2756	4.8588
	228768_at	FNIP1	9.0834	8.6436	9.4439		212572_at	STK38L	11.315	8.2613	8.3499
	202768_at	FOSB	7.0903	13.186	13.489		1569791_at	STK4	3.2506	5.3914	5.4397
	225262_at	FOSL2	9.5421	8.2684	6.5282		223746_at	STK4	2.9470	10.631	11.419
	1553613_s_at	FOXC1	9.7181	4.0165	7.6730		243981_at	STK4	2.6914	9.5047	10.051
	206307_s_at	FOXD1	11.330	3.3804	8.0222		222557_at	STMN3	4.3144	6.5476	3.9946
	203734_at	FOXJ2	9.0720	7.8984	7.3510		215287_at	STRN	5.6627	6.5789	7.7467
	226715_at	FOXK1	8.9556	7.4955	7.9304		244354_at	STRN	5.1068	7.0299	8.0428
	226224_at	FOXK2	6.6455	6.2040	6.3381		221499_s_at	STX16	7.9298	8.9308	8.9517
	202724_s_at	FOXO1	6.4918	9.7052	10.608		221500_s_at	STX16	8.1096	10.439	10.574
	204131_s_at	FOXO3	10.550	7.8825	7.5112		226662_at	STX17	6.5641	8.0226	7.6615
	224889_at	FOXO3	8.8577	7.4493	6.5580		228091_at	STX17	7.8140	7.9673	6.8456
	224891_at	FOXO3	11.793	10.397	9.8690		213434_at	STX2	8.2194	6.0135	5.8345
	231548_at	FOXO3	4.0797	4.1146	3.8224		203530_s_at	STX4	8.8228	8.0416	7.9314
	1558996_at	FOXP1	3.3647	5.9922	8.5067		212799_at	STX6	10.635	9.4325	9.2408
	223287_s_at	FOXP1	11.453	9.7988	11.812		212800_at	STX6	5.9458	7.0935	6.5936
	223936_s_at	FOXP1	2.6425	3.0283	4.7471		1560486_at	STXBP3	3.9379	6.0794	6.3221
	223937_at	FOXP1	3.7111	5.0533	7.1686		203310_at	STXBP3	10.431	10.772	10.060
	224837_at	FOXP1	11.471	11.133	12.413		228853_at	STYX	8.8441	10.086	9.5982
	224838_at	FOXP1	12.019	11.441	12.820		212857_x_at	SUB1	13.307	13.702	12.846
	229844_at	FOXP1	8.4549	7.2167	9.4980		214512_s_at	SUB1	10.183	12.110	10.637
	235444_at	FOXP1	5.3968	7.7912	10.035		221727_at	SUB1	9.7564	8.4579	8.1658
	225163_at	FRMD4A	9.7186	8.3212	5.2175		224586_x_at	SUB1	12.610	13.297	12.403
	1554903_at	FRMD8	3.9002	4.7520	5.3151		224587_at	SUB1	11.480	10.386	8.0098
	1554905_x_at	FRMD8	3.5359	4.3269	4.7492		1554143_a_at	SUGT1P3	2.9801	3.8076	3.9164
	226045_at	FRS2	8.0501	5.9846	7.0501		212344_at	SULF1	10.240	2.3932	2.3598
	204072_s_at	FRY	7.1992	7.2291	7.7797		212353_at	SULF1	13.166	2.7467	2.7259
	230904_at	FSD1L	3.4524	3.0158	4.1280		212354_at	SULF1	12.837	2.4831	2.5035
	242586_at	FSD1L	4.4701	3.0864	4.4277		226850_at	SUMF1	10.660	7.6908	7.5034
	214211_at	FTH1	12.489	8.4230	8.9689		225002_s_at	SUMF2	9.3500	9.8902	9.0590
	212788_x_at	FTL	14.016	12.770	13.110		206487_at	SUN1	2.8827	4.8130	5.4018
	213187_x_at	FTL	13.524	12.008	12.527		201836_s_at	SUPT7L	7.1292	7.9677	7.3384
	205324_s_at	FTSJ1	9.6516	9.5054	9.0971		217646_at	SURF1	3.4256	5.5966	5.4726
	222811_at	FTSJD1	9.2409	8.9224	9.0581		226264_at	SUSD1	7.9566	3.7944	5.6614
	1558515_at	FTX	4.1892	6.1974	5.3529		218242_s_at	SUV420H1	8.1801	8.4928	9.2594
	214093_s_at	FUBP1	6.0335	9.2045	9.9060		222566_at	SUV420H1	6.2663	4.2578	5.6778
	230922_x_at	FUNDC2	4.1976	4.4004	4.9681		222759_at	SUV420H1	7.5763	8.9206	8.8008
	1565717_s_at	FUS	1.9043	8.1915	9.4249		217704_x_at	SUZ12P	3.4468	4.6508	4.1990
	231108_at	FUS	4.1748	8.9532	10.245		213247_at	SVEP1	7.5365	2.2587	2.1876
	235472_at	FUT10	5.1329	2.7229	3.0629		223548_at	SWT1	4.9627	4.6068	5.1214
	238551_at	FUT11	6.7472	5.0709	5.4454		1553599_a_at	SYCP3	3.3569	3.4303	3.9471
	209892_at	FUT4	6.5297	6.0764	4.8679		1554595_at	SYMPK	4.4646	7.1998	7.5196
	222481_at	FXC1	9.6770	9.1179	9.2411		240777_at	SYNE2	2.6071	4.5662	9.6761
	201636_at	FXR1	8.4888	9.5472	9.7950		201079_at	SYNGR2	4.5337	8.3320	10.930
	235960_at	FXR1	2.7138	3.0277	3.9461		212990_at	SYNJ1	8.0734	9.5266	6.2201
	227266_s_at	FYB	2.4645	12.843	2.7965		235722_at	SYNJ2BP	6.8431	6.4436	6.6894
	218204_s_at	FYCO1	9.4955	6.2957	7.0779		1553165_at	SYNRG	3.2359	5.1995	5.3599
	203705_s_at	FZD7	11.070	3.0765	4.5979		221937_at	SYNRG	8.3077	9.3734	10.042
	203706_s_at	FZD7	12.510	3.9655	5.6560		222715_s_at	SYNRG	7.7337	9.5345	9.5473
	1557350_at	G3BP1	2.9482	7.0492	6.8838		64418_at	SYNRG	10.058	10.438	11.157
	208841_s_at	G3BP2	11.565	11.835	11.597		224668_at	SYS1	7.7892	7.9680	8.3962
	202812_at	GAA	5.6695	4.2867	4.9238		238470_at	SYS1	5.3719	6.1225	8.1583
	208869_s_at	GABARAPL1	8.8518	8.1241	6.9362		203900_at	SZT2	3.9868	5.6483	5.8101
	211458_s_at	GABARAPL1 /// GABARAPL3	11.632	9.6305	8.4203		1559289_at	TADA1	2.8724	3.0932	3.5872
	203146_s_at	GABBR1	3.2020	2.9388	8.4045		226240_at	TADA2B	6.3770	7.5989	7.0589
	1557122_s_at	GABRB2	2.9483	3.1080	7.0460		236248_x_at	TADA2B	7.6839	8.8801	9.1629
	242344_at	GABRB2	2.7022	2.8794	7.0269		216711_s_at	TAF1	2.8990	5.8901	6.5250
	207574_s_at	GADD45B	10.916	8.7377	10.669		227205_at	TAF1	8.3581	9.8844	10.043
	209304_x_at	GADD45B	8.9003	7.0143	8.8221		235135_at	TAF10	2.6585	2.7805	3.7473
	40225_at	GAK	9.1385	9.9185	9.4130		235906_at	TAF10	2.3979	3.2801	5.1796
	204417_at	GALC	8.9712	7.4817	7.8305		206613_s_at	TAF1A	5.8978	6.6448	7.6222
	206335_at	GALNS	8.3899	8.3237	8.0349		218750_at	TAF1D	6.2856	7.9218	9.1773
	207357_s_at	GALNT10	10.166	6.2600	4.4293		235154_at	TAF3	6.4730	8.0464	8.8084
	212256_at	GALNT10	11.474	8.9726	6.7565		1554415_at	TAF5L	6.3564	7.3919	9.3338
	230906_at	GALNT10	6.3934	6.9123	5.6901		213654_at	TAF5L	6.9455	7.5061	8.3580
	217787_s_at	GALNT2	7.9115	7.5850	6.4145		201023_at	TAF7	11.214	11.987	12.966
	217788_s_at	GALNT2	11.712	9.7834	8.6174		221616_s_at	TAF9B	1.8890	3.2282	4.6431
	223991_s_at	GALNT2	8.9254	7.9091	6.3871		221617_at	TAF9B	5.1331	6.7894	8.5126
	239930_at	GALNT2	4.0757	8.3428	6.4367		226037_s_at	TAF9B	7.3029	8.1984	5.0918
	218313_s_at	GALNT7	8.5820	9.6379	9.8524		228483_s_at	TAF9B	7.0175	7.5460	8.6212
	222587_s_at	GALNT7	6.5869	7.6780	7.3995		205547_s_at	TAGLN	14.385	4.1335	5.5684
	208503_s_at	GATAD1	7.1892	7.3009	8.7885		226523_at	TAGLN	9.2913	2.1283	2.0783
	213018_at	GATAD1	6.9388	7.2650	8.5206		200916_at	TAGLN2	10.746	11.365	12.018
	214718_at	GATAD1	7.5673	7.6225	9.0657		234697_x_at	TAMM41	3.9562	4.5964	4.6906
	225393_at	GATAD2B	4.4423	7.9056	8.2067		209451_at	TANK	10.950	12.118	11.826
	238076_at	GATAD2B	6.2530	7.3317	8.4304		216310_at	TAOK1	4.6922	5.3564	5.5347
	218912_at	GCC1	7.9533	8.3129	8.3247		227454_at	TAOK1	9.4558	8.9805	9.2909
	202832_at	GCC2	8.7694	9.6528	9.9056		202307_s_at	TAP1	8.6721	10.595	10.454
	242040_at	GCNT7	4.7049	5.8807	5.8764		225973_at	TAP2	7.2471	9.6672	11.197
	201864_at	GDI1	10.121	9.8858	10.456		208829_at	TAPBP	9.3355	10.469	11.289
	238681_at	GDPD1	4.3061	5.4592	4.3616		210294_at	TAPBP	2.6192	3.7895	5.5455
	32502_at	GDPD5	6.8733	5.6408	4.0932		218746_at	TAPBPL	5.4534	7.6311	6.9801
	1554670_at	GGA1	3.0672	6.4541	7.3186		218747_s_at	TAPBPL	4.7967	7.6383	7.1536
	218114_at	GGA1	4.7256	5.7074	6.0434		202813_at	TARBP1	6.1606	8.7561	8.8765
	45572_s_at	GGA1	9.2168	9.6446	10.088		221264_s_at	TARDBP	6.8513	8.7791	9.6771
	50277_at	GGA1	9.3923	9.7346	10.170		227611_at	TARSL2	7.5430	8.0158	7.9563
	213705_at	GGCX	5.6885	6.9100	7.8183		235762_at	TAS2R14	6.0922	6.2374	6.7558
	233937_at	GGNBP2	2.9406	7.8476	7.7798		228867_at	TATDN3	7.5510	7.6864	8.9461
	202321_at	GGPS1	7.6635	5.4923	6.3048		200976_s_at	TAX1BP1	11.376	11.249	10.672
	202322_s_at	GGPS1	9.0971	8.7076	8.7846		200977_s_at	TAX1BP1	11.015	11.546	11.270
	207131_x_at	GGT1 /// GGT2 /// GGTLC2	2.5815	6.0451	5.1020		213786_at	TAX1BP1	9.0442	7.7997	7.5736
	208284_x_at	GGT1 /// GGT2 /// GGTLC2	2.8430	5.7539	4.8505		203977_at	TAZ	3.7426	6.1550	7.2418
	209919_x_at	GGT1 /// GGT2 /// GGTLC2	2.5578	5.9880	4.9933		37278_at	TAZ	2.7469	6.5728	7.3268
	211417_x_at	GGT1 /// GGT2 /// GGTLC2	2.6960	6.1735	5.1378		1569566_at	TBC1D1	2.7077	7.0319	6.1637
	211416_x_at	GGTLC1	2.1546	3.8386	3.1761		226133_s_at	TBC1D10A	6.7773	6.9196	6.4175
	228755_at	GIGYF1	3.1332	4.6679	4.9648		221858_at	TBC1D12	8.5715	2.8355	4.5420
	237052_x_at	GIGYF2	6.1441	6.3844	6.4016		218596_at	TBC1D13	5.0073	4.4993	5.5307
	241384_x_at	GK5	3.7654	3.4532	3.6571		44696_at	TBC1D13	7.5937	6.7292	7.4956
	204836_at	GLDC	3.6049	6.4357	3.3419		218466_at	TBC1D17	3.8729	4.8784	4.4886
	207966_s_at	GLG1	10.743	9.4458	9.3675		222173_s_at	TBC1D2	7.0633	3.7097	3.4753
	225918_at	GLG1	9.5013	8.7347	9.0095		226409_at	TBC1D20	8.4948	7.4166	7.6036
	226142_at	GLIPR1	11.787	8.3325	9.9259		226173_at	TBC1D25	3.5847	3.5709	4.0393
	225604_s_at	GLIPR2 /// LOC100652973	7.5122	2.5872	2.7425		227820_at	TBC1D25	6.3723	5.5155	5.5440
	228395_at	GLT8D1	4.1354	4.1733	5.8458		206431_x_at	TBC1D9B	7.8394	7.5082	7.6484
	234339_s_at	GLTSCR2	9.1172	9.9196	9.2767		212052_s_at	TBC1D9B	8.4956	7.8955	8.2848
	218913_s_at	GMIP	5.2965	9.4456	10.059		212054_x_at	TBC1D9B	8.3280	7.8997	8.1232
	221737_at	GNA12	9.2159	6.2874	7.6544		215994_x_at	TBC1D9B	8.2964	7.9778	8.1579
	224681_at	GNA12	9.6369	8.1983	9.4432		226126_at	TBCK	9.6482	8.8802	9.2532
	224861_at	GNAQ	9.8352	6.0631	2.8692		221428_s_at	TBL1XR1	8.3091	8.0859	7.7426
	204115_at	GNG11	8.9834	2.7478	9.4525		226318_at	TBRG1	4.7398	10.803	10.629
	228857_at	GNL1	4.6847	5.8730	7.1117		230320_at	TBRG1	6.7052	4.0415	5.3883
	46947_at	GNL3L	4.2745	4.4956	5.8628		242701_at	TBRG1	3.2966	4.7884	6.7987
	202382_s_at	GNPDA1	7.4938	7.1357	4.9030		220961_s_at	TBRG4	3.5091	3.8097	4.3222
	212959_s_at	GNPTAB	10.656	9.8066	10.071		230438_at	TBX15	6.9636	2.6688	2.6262
	240106_at	GNPTAB	3.6830	2.5870	3.6692		206838_at	TBX19	3.0892	3.1946	4.0120
	224887_at	GNPTG	7.6583	7.5710	6.3251		208130_s_at	TBXAS1	1.8569	6.0952	1.9016
	207987_s_at	GNRH1	3.2413	3.7036	5.4140		213604_at	TCEB3	9.2245	7.6218	6.7979
	212334_at	GNS	12.021	8.7225	8.9545		215611_at	TCF12	2.4812	6.2107	6.2979
	212335_at	GNS	9.8561	7.5353	7.1852		212387_at	TCF4	10.027	3.2956	12.303
	203384_s_at	GOLGA1	6.2897	6.5621	6.5076		213891_s_at	TCF4	10.195	2.8452	12.277
	35436_at	GOLGA2	9.8241	8.5083	9.2802		212762_s_at	TCF7L2	8.6597	3.1741	2.9677
	233198_at	GOLGA2P5	2.4853	6.5884	8.1340		216035_x_at	TCF7L2	9.0433	2.6317	2.5941
	201567_s_at	GOLGA4	9.5712	9.1879	9.2459		216037_x_at	TCF7L2	9.1726	3.7381	3.6878
	215203_at	GOLGA4	3.8910	7.7033	7.4984		216511_s_at	TCF7L2	7.0543	2.8397	2.7850
	213212_x_at	GOLGA6L3 /// GOLGA6L4 /// GOLGA6L5 /// GOLGA6L9	7.1757	9.0673	9.0396		221054_s_at	TCL6	2.6708	2.7358	6.6294
	208797_s_at	GOLGA8A	4.6742	7.6391	7.9332		233472_at	TCP11L1	2.8511	3.0019	3.5873
	210424_s_at	GOLGA8A /// GOLGA8B /// LOC100508892	2.9288	6.5201	5.3781		1559413_at	TCP11L2	4.2160	8.2399	8.8580
	213650_at	GOLGA8A /// GOLGA8B /// LOC100508892	6.1055	8.7762	7.4106		203054_s_at	TCTA	8.3285	7.2073	8.5315
	213737_x_at	GOLGA8IP	9.0011	11.700	11.502		232692_at	TDRD6	2.5682	2.6521	4.5369
	201056_at	GOLGB1	6.7122	6.5882	6.9393		214600_at	TEAD1	7.3688	5.1535	2.6482
	1555913_at	GON4L	6.9216	7.6210	8.0859		224955_at	TEAD1	11.809	8.5254	1.9108
	218873_at	GON4L	7.0887	8.1337	8.5056		227580_s_at	TECPR1	8.8032	10.642	8.7566
	223555_at	GON4L	7.2964	9.3692	9.8948		227581_at	TECPR1	6.3576	8.4791	6.8794
	225022_at	GOPC	11.426	7.9455	8.1587		231912_s_at	TECPR1	4.3008	7.9098	6.1282
	225023_at	GOPC	9.1158	7.7441	6.4009		1569392_at	TECR	2.8702	5.8838	4.2998
	226337_at	GORAB	8.4801	8.4427	9.1708		238295_at	TEFM	4.9449	6.0607	6.3218
	204630_s_at	GOSR1	10.415	9.7717	9.7536		228670_at	TEP1	7.4055	8.6706	10.174
	213020_at	GOSR1	8.2817	7.3608	7.6966		202720_at	TES	12.156	11.291	9.9552
	213206_at	GOSR2	7.5274	6.1874	7.1375		1569385_s_at	TET2	4.2331	5.9306	5.7972
	235041_at	GOSR2	7.3665	7.5728	7.8113		227624_at	TET2	8.0751	9.2308	8.0443
	243880_at	GOSR2	2.8464	5.0359	6.0739		235461_at	TET2	3.6927	4.3040	4.3354
	212485_at	GPATCH8	8.8769	9.5670	10.275		235542_at	TET3	7.6036	9.0612	8.6737
	212487_at	GPATCH8	8.2722	6.8912	8.5576		206649_s_at	TFE3	6.5405	7.1543	6.2473
	223705_s_at	GPBP1	9.4785	12.117	12.085		212457_at	TFE3	10.321	10.508	9.6465
	204983_s_at	GPC4	7.4191	2.1926	2.2462		244614_at	TFG	2.7474	3.2142	3.4878
	224835_at	GPCPD1	6.4461	7.4092	8.2896		209277_at	TFPI2	8.4964	1.6956	6.9825
	223319_at	GPHN	7.4200	7.4563	3.3188		209278_s_at	TFPI2	11.110	2.4257	8.4885
	211979_at	GPR107	6.0921	4.5039	4.2701		203084_at	TGFB1	2.1810	2.3493	3.7796
	221814_at	GPR124	7.2451	2.2603	2.2519		224793_s_at	TGFBR1	12.563	9.8481	8.2018
	65718_at	GPR124	6.0378	2.5736	2.5620		1566901_at	TGIF1	2.9183	6.2164	5.7122
	224285_at	GPR174	2.4512	7.4469	3.4020		218724_s_at	TGIF2	5.9268	6.1216	7.5964
	223620_at	GPR34	2.6031	2.5195	8.1257		1554608_at	TGOLN2	3.6210	7.4989	7.7320
	223531_x_at	GPR89A /// GPR89B /// GPR89C	8.5043	7.6526	8.8286		203833_s_at	TGOLN2	8.4704	8.7192	7.8144
	204793_at	GPRASP1	5.2771	8.7191	7.9661		212040_at	TGOLN2	9.2985	9.6415	9.5168
	224839_s_at	GPT2	6.5727	3.0328	5.4783		212043_at	TGOLN2	12.381	13.436	13.312
	201106_at	GPX4	11.692	11.275	9.9804		230169_at	THAP6	4.4112	4.4659	5.0713
	225451_at	GRIPAP1	5.3538	7.9821	8.0622		235653_s_at	THAP6	5.8494	5.9026	6.6086
	200678_x_at	GRN	10.773	6.2712	7.5410		1558971_at	THEMIS	3.1323	10.258	3.2101
	211284_s_at	GRN	9.1536	3.8596	5.4327		206555_s_at	THUMPD1	10.487	11.360	11.511
	216041_x_at	GRN	10.464	6.2142	7.6214		213025_at	THUMPD1	9.4157	10.101	10.104
	219233_s_at	GSDMB	3.3618	7.5862	6.2586		242377_x_at	THUMPD3	5.2148	6.2857	6.5318
	225276_at	GSPT1	8.0492	8.1627	7.6442		201447_at	TIA1	6.3939	7.1430	7.5406
	240452_at	GSPT1	4.4197	10.342	9.5405		201448_at	TIA1	9.4385	10.280	10.799
	205541_s_at	GSPT2	9.5046	8.4597	9.4848		201449_at	TIA1	7.1221	7.8375	9.2811
	215766_at	GSTA1	5.0808	4.5672	5.2414		201450_s_at	TIA1	9.5927	10.732	10.288
	239390_at	GTDC1	3.2735	3.3743	5.5286		1553099_at	TIGD1	6.2558	7.2455	7.6412
	208066_s_at	GTF2B	9.5978	11.999	11.961		224365_s_at	TIGD7	7.0276	6.0644	6.7559
	230177_at	GTF2H2B	7.2878	7.2329	8.6757		238793_at	TIGD7	6.4562	5.5551	6.2462
	218412_s_at	GTF2IRD1	7.8918	1.9933	2.0109		240070_at	TIGIT	2.5719	11.909	5.3506
	1557289_s_at	GTF2IRD2 /// GTF2IRD2B	2.5557	3.0965	5.0551		210800_at	TIMM8A	2.6710	3.1898	4.5060
	225543_at	GTF3C4	8.1130	6.5058	7.0012		224560_at	TIMP2	12.079	7.6707	2.5661
	219357_at	GTPBP1	7.1539	8.2954	8.9326		201150_s_at	TIMP3	13.677	2.7590	2.6992
	203314_at	GTPBP6	6.8229	7.1776	7.4495		224809_x_at	TINF2	8.6890	9.6488	10.473
	200075_s_at	GUK1	10.004	9.6440	9.3171		212665_at	TIPARP	10.938	11.485	11.446
	1555568_at	GUSBP2	3.7306	3.9887	4.8547		1552360_a_at	TIRAP	4.8331	5.1944	6.2601
	215599_at	GUSBP3 /// GUSBP9	4.1294	7.3453	7.5077		47608_at	TJAP1	6.9157	8.1209	8.0246
	232207_at	GUSBP4	3.1854	3.5967	4.9449		204227_s_at	TK2	7.1579	4.9063	3.6196
	220577_at	GVINP1	3.8275	8.6764	9.1645		204276_at	TK2	9.1219	6.8662	5.1260
	206666_at	GZMK	2.1509	8.1917	2.3753		1557275_a_at	TLCD2	5.5010	3.2010	3.3133
	208886_at	H1F0	9.0947	7.2393	5.1311		202606_s_at	TLK1	10.221	12.551	11.282
	208579_x_at	H2BFS /// HIST1H2BK	4.6654	8.2310	10.789		210379_s_at	TLK1	4.8200	8.7937	8.0117
	211998_at	H3F3A /// H3F3B	8.8742	9.1609	11.540		211077_s_at	TLK1	3.5242	5.8448	5.6985
	211999_at	H3F3A /// H3F3B	12.819	13.572	13.992		244389_at	TLK1	4.5545	5.6628	4.9238
	209818_s_at	HABP4	5.3631	5.0388	4.9163		228627_at	TLK2	2.7333	2.5987	3.7598
	232341_x_at	HABP4	6.2022	5.6430	5.4913		236132_at	TLN1	5.0774	5.0739	6.3510
	205012_s_at	HAGH	7.5583	8.0293	6.9894		220146_at	TLR7	2.5366	2.6195	4.4400
	220071_x_at	HAUS2	8.2733	9.4588	9.4514		211703_s_at	TM2D1	8.6197	8.4817	9.6164
	201145_at	HAX1	10.997	10.492	10.311		212963_at	TM2D1	3.0888	3.2214	4.3814
	209102_s_at	HBP1	9.3142	11.333	10.179		213883_s_at	TM2D1	10.757	9.3494	10.506
	203745_at	HCCS	10.006	7.9187	8.4415		1552426_a_at	TM2D3	11.279	12.090	10.780
	219484_at	HCFC2	7.7697	8.1625	8.0121		221702_s_at	TM2D3	11.078	11.950	10.667
	235264_at	HCFC2	8.9661	5.5377	6.1586		217974_at	TM7SF3	7.2369	6.5970	7.6080
	1557167_at	HCG11	3.4893	2.4931	4.1134		238948_at	TM9SF1	2.8725	3.9259	4.0635
	1557169_x_at	HCG11	3.7935	2.6269	4.1238		219206_x_at	TMBIM4	10.196	11.317	11.430
	225584_at	HCG18	5.6104	7.5176	7.5287		222845_x_at	TMBIM4	11.812	12.446	12.419
	232975_at	HCG18	5.7679	6.7436	8.1683		223892_s_at	TMBIM4	11.337	12.210	12.203
	242618_at	HCG18	6.8007	6.0834	6.2968		200804_at	TMBIM6	11.582	11.873	11.868
	214186_s_at	HCG26	3.4427	6.4418	6.5487		204328_at	TMC6	2.2169	10.161	10.295
	206082_at	HCP5	3.8906	10.224	9.5643		227353_at	TMC8	2.9140	11.984	11.127
	216176_at	HCRP1	3.1224	7.5825	4.6282		236554_x_at	TMC8	4.0934	9.1349	8.3625
	221256_s_at	HDHD3	3.2826	4.6917	4.6999		242644_at	TMC8	4.1380	8.2949	7.1608
	200643_at	HDLBP	11.686	7.5751	6.9636		213351_s_at	TMCC1	7.9934	7.1420	6.3725
	226510_at	HEATR5A	10.273	5.9113	7.3414		213352_at	TMCC1	5.8384	5.8547	4.9561
	218991_at	HEATR6	7.3124	3.7530	4.2371		226489_at	TMCC3	2.5032	2.4469	5.6000
	65493_at	HEATR6	7.3432	4.4884	4.7067		235146_at	TMCC3	3.2052	3.2113	7.1838
	218306_s_at	HERC1	8.8477	10.135	9.6952		208715_at	TMCO1	9.5618	9.2753	8.5909
	217317_s_at	HERC2P2 /// HERC2P9	7.6091	10.745	10.897		227007_at	TMCO4	5.1085	6.1816	6.4554
	1554290_at	HERC3	3.2551	3.9764	4.9155		238886_at	TMED10	3.1651	8.0892	7.2866
	219352_at	HERC6	3.5537	4.1568	5.6882		233399_x_at	TMED10P1 /// ZNF252	6.7459	7.5776	7.4599
	217168_s_at	HERPUD1	12.714	12.490	13.365		224676_at	TMED4	7.2330	7.9991	7.3086
	1552628_a_at	HERPUD2	7.7123	10.835	10.955		224680_at	TMED4	8.6966	9.4164	8.6711
	1558699_a_at	HERPUD2	6.6869	8.6353	8.6499		202194_at	TMED5	11.133	11.766	11.755
	222751_at	HERPUD2	9.6287	11.183	11.295		239283_at	TMED5	4.2032	7.6027	8.2195
	203395_s_at	HES1	6.1236	4.3831	4.4774		242263_at	TMED5	6.4743	8.1334	8.3158
	201944_at	HEXB	11.108	9.0762	7.9205		1552302_at	TMEM106A	6.9265	5.0172	7.0078
	1555866_a_at	HEXDC	4.0916	5.9150	6.5373		1552303_a_at	TMEM106A	4.8152	4.1603	5.5725
	202814_s_at	HEXIM1	10.405	10.175	10.749		227078_at	TMEM110	4.0719	3.6995	4.0642
	202815_s_at	HEXIM1	8.2359	7.9070	9.0752		215250_at	TMEM111	2.8597	3.2024	4.1009
	212964_at	HIC2	6.5414	8.4311	8.8530		223594_at	TMEM117	6.9662	4.4006	4.7075
	212966_at	HIC2	5.3776	7.5011	8.0527		225462_at	TMEM128	9.2754	9.6861	9.1247
	242317_at	HIGD1A	6.7505	4.3981	4.5898		218531_at	TMEM134	8.0757	8.8508	9.3067
	1555960_at	HINT1	5.2172	9.4261	9.3257		202475_at	TMEM147	8.4549	7.9631	8.2584
	226364_at	HIP1	9.4722	6.0856	3.6936		224702_at	TMEM167A	11.430	10.575	10.703
	212293_at	HIPK1	9.4113	11.971	10.206		222495_at	TMEM167B	11.710	10.825	10.285
	213763_at	HIPK2	4.1958	6.2318	2.6980		218962_s_at	TMEM168	9.0284	8.3713	8.5153
	219028_at	HIPK2	4.4676	7.8012	4.3624		227586_at	TMEM170A	7.6556	9.2578	9.9504
	225097_at	HIPK2	7.7303	9.4370	5.3458		235798_at	TMEM170B	4.6793	3.6373	4.8024
	225115_at	HIPK2	7.2802	6.3027	3.2259		229302_at	TMEM178A	2.1924	2.3519	3.8034
	225116_at	HIPK2	7.9406	9.9508	5.5478		225487_at	TMEM18	5.0502	4.5823	5.4473
	225368_at	HIPK2	11.071	12.150	7.3838		225127_at	TMEM181	10.396	7.8260	7.2441
	226297_at	HIPK3	11.153	11.155	11.408		238867_at	TMEM182	6.3835	3.6200	4.2407
	209398_at	HIST1H1C	7.6415	8.7300	10.561		1554105_at	TMEM185A	5.3243	5.5334	5.4248
	215071_s_at	HIST1H2AC	8.6169	9.4450	10.967		219253_at	TMEM185B	8.0420	7.2003	8.3192
	209911_x_at	HIST1H2BD	7.0791	8.1061	9.5746		227604_at	TMEM185B	4.2196	3.6424	5.1680
	209806_at	HIST1H2BK	9.7410	11.456	13.350		223628_at	TMEM191A	2.0603	3.9613	3.4080
	208180_s_at	HIST1H4A /// HIST1H4B /// HIST1H4C /// HIST1H4D /// HIST1H4E /// HIST1H4F /// HIST1H4H /// HIST1H4I /// HIST1H4J /// HIST1H4K /// HIST1H4L /// HIST2H4A /// HIST2H4B /// HIST4H4	3.1137	2.7118	4.8893		226589_at	TMEM192	6.2963	4.0600	5.3358
	232035_at	HIST1H4A /// HIST1H4B /// HIST1H4C /// HIST1H4D /// HIST1H4E /// HIST1H4F /// HIST1H4H /// HIST1H4I /// HIST1H4J /// HIST1H4K /// HIST1H4L /// HIST2H4A /// HIST2H4B /// HIST4H4 /// LOC100507025	6.2102	4.6907	7.4375		1555790_a_at	TMEM192 /// ZNF320	8.6314	7.0650	8.9068
	202708_s_at	HIST2H2BE	7.2760	6.6357	8.8110		227106_at	TMEM198B	3.6102	5.8595	6.4782
	213932_x_at	HLA-A	12.334	14.036	13.679		228255_at	TMEM237	6.6698	2.6771	3.3393
	215313_x_at	HLA-A	12.679	14.422	13.930		224688_at	TMEM248	9.4523	8.2682	8.1473
	208729_x_at	HLA-B	10.490	13.573	13.138		218772_x_at	TMEM38B	7.0984	6.4858	6.4940
	209140_x_at	HLA-B	12.049	14.180	13.962		222735_at	TMEM38B	6.4677	5.5659	5.5260
	211911_x_at	HLA-B	10.869	13.959	13.556		241374_at	TMEM39A	3.6678	3.5806	4.2495
	208812_x_at	HLA-C	12.728	14.500	14.228		226361_at	TMEM42	6.8355	7.1380	7.2097
	211799_x_at	HLA-C	8.7708	11.980	11.368		217795_s_at	TMEM43	10.307	8.5819	7.7347
	214459_x_at	HLA-C	11.837	13.983	13.698		233480_at	TMEM43	5.4735	9.7665	8.6010
	216526_x_at	HLA-C	12.407	14.029	13.733		219600_s_at	TMEM50B	8.4819	9.2614	8.5397
	211990_at	HLA-DPA1	10.193	12.093	14.624		222907_x_at	TMEM50B	7.0355	7.9932	7.8086
	211991_s_at	HLA-DPA1	7.6022	10.422	13.892		225182_at	TMEM50B	9.4275	9.6470	9.3831
	213537_at	HLA-DPA1	4.9754	7.1059	12.618		228001_at	TMEM50B	3.1281	5.3491	5.2518
	201137_s_at	HLA-DPB1	7.8620	10.644	13.437		225287_s_at	TMEM55B	7.4055	8.6996	8.9641
	212671_s_at	HLA-DQA1 /// HLA-DQA2 /// LOC100507718 /// LOC100509457	2.5353	8.5651	13.402		214833_at	TMEM63A	2.4670	2.8804	3.7044
	213831_at	HLA-DQA1 /// LOC100507718 /// LOC100509457	2.5379	5.6241	6.5631		225974_at	TMEM64	9.2210	11.495	9.5304
	211654_x_at	HLA-DQB1	3.7963	7.1678	11.425		242338_at	TMEM64	3.7602	5.4762	3.1653
	211656_x_at	HLA-DQB1 /// LOC100293977	2.5614	5.9840	11.140		200847_s_at	TMEM66	13.123	13.878	13.365
	212998_x_at	HLA-DQB1 /// LOC100293977	3.1339	7.4045	12.441		1569377_at	TMEM67	3.3351	6.9696	6.4812
	212999_x_at	HLA-DQB1 /// LOC100293977	3.5998	5.2553	7.7317		1569411_at	TMEM67	2.8938	4.2676	4.6690
	208894_at	HLA-DRA	6.6053	10.100	14.512		225411_at	TMEM87B	9.9694	8.6267	9.1985
	210982_s_at	HLA-DRA	5.8382	9.1834	14.135		225412_at	TMEM87B	8.5729	6.9973	7.5239
	215193_x_at	HLA-DRB1 /// HLA-DRB3 /// HLA-DRB4 /// LOC100507709 /// LOC100507714	8.9064	10.158	13.627		229452_at	TMEM88	2.4015	6.0373	5.3840
	209312_x_at	HLA-DRB1 /// HLA-DRB4 /// HLA-DRB5 /// LOC100507709 /// LOC100507714	9.3862	10.705	14.023		223170_at	TMEM98	9.0828	2.0722	2.0714
	204670_x_at	HLA-DRB1 /// HLA-DRB4 /// LOC100507709 /// LOC100507714	9.1006	10.447	13.784		218065_s_at	TMEM9B	10.727	10.225	9.8620
	208306_x_at	HLA-DRB1 /// LOC100507709 /// LOC100507714	9.3032	10.478	13.635		227685_at	TMF1	8.3996	8.3382	9.1000
	217362_x_at	HLA-DRB6	3.8756	4.8195	7.1404		235566_at	TMF1	7.7123	7.9861	8.4831
	200904_at	HLA-E	9.6888	12.860	12.761		1554206_at	TMLHE	5.1988	4.2660	4.6148
	200905_x_at	HLA-E	11.728	14.109	13.660		222744_s_at	TMLHE	7.4538	4.9141	5.5585
	217456_x_at	HLA-E	9.9129	12.112	11.697		226600_at	TMTC3	10.018	6.1164	6.1990
	204806_x_at	HLA-F	9.0975	12.955	12.049		226604_at	TMTC3	10.132	6.0266	6.4480
	221875_x_at	HLA-F	9.6357	13.414	12.603		218419_s_at	TMUB2	8.2568	8.4174	9.1491
	221978_at	HLA-F	4.3403	10.450	9.7857		1552822_at	TMX3	3.5274	6.6806	5.7979
	222279_at	HLA-F-AS1	6.2072	8.5278	8.3219		207113_s_at	TNF	2.4643	11.285	9.2079
	210514_x_at	HLA-G	7.9617	11.209	10.486		1552648_a_at	TNFRSF10A	3.5902	8.2934	8.0011
	211528_x_at	HLA-G	10.505	13.214	12.627		231775_at	TNFRSF10A	5.0006	10.205	9.6711
	211529_x_at	HLA-G	10.320	13.286	12.730		241371_at	TNFRSF10A	3.1865	6.8660	6.3566
	211530_x_at	HLA-G	6.4370	8.8492	8.2734		209295_at	TNFRSF10B	11.789	10.224	10.523
	217436_x_at	HLA-J	8.0261	11.272	10.297		227345_at	TNFRSF10D	11.085	6.8913	7.8329
	219269_at	HMBOX1	7.8915	9.5319	10.339		210643_at	TNFSF11	3.0905	7.4360	3.0773
	205822_s_at	HMGCS1	2.7214	6.4949	6.4964		223501_at	TNFSF13B	3.9548	3.9380	3.6506
	221750_at	HMGCS1	8.2592	8.6192	9.3037		207426_s_at	TNFSF4	4.2352	4.7638	6.7901
	209786_at	HMGN4	10.727	10.989	10.780		224792_at	TNKS1BP1	4.7035	2.5280	2.4530
	209787_s_at	HMGN4	11.369	11.724	11.693		1557278_s_at	TNPO1	3.6993	6.3798	6.6625
	212873_at	HMHA1	2.1100	11.522	10.640		233836_at	TNRC6A	2.1778	3.4265	3.6008
	221919_at	HNRNPA1	4.9273	9.2560	9.9848		243834_at	TNRC6A	3.1634	7.5606	6.9005
	225107_at	HNRNPA2B1	6.9722	11.861	11.993		1558142_at	TNRC6B	9.2189	11.075	11.079
	225932_s_at	HNRNPA2B1	10.425	13.123	13.479		213254_at	TNRC6B	4.9257	8.7658	8.3174
	211930_at	HNRNPA3	7.1632	9.1982	10.553		228998_at	TNRC6B	4.3691	6.6463	6.3552
	213472_at	HNRNPH1	3.3599	5.9592	6.5396		229036_at	TNRC6B	6.2831	7.7428	7.5887
	213619_at	HNRNPH1	12.599	13.168	13.125		230779_at	TNRC6B	7.9488	9.8723	10.626
	221860_at	HNRNPL	3.4904	10.625	10.593		238468_at	TNRC6B	5.3249	8.6621	8.6019
	1555843_at	HNRNPM	2.4874	7.1310	7.2048		240044_x_at	TNRC6B	7.4507	7.0673	7.4093
	214918_at	HNRNPM	3.7126	8.3401	7.6955		221747_at	TNS1	8.0487	2.5693	2.5459
	233605_x_at	HNRNPM	5.2165	7.3488	6.6603		221748_s_at	TNS1	12.896	2.5806	2.5726
	225805_at	HNRNPU	6.3599	7.3474	7.7444		202704_at	TOB1	10.507	12.990	12.588
	235603_at	HNRNPU	5.0597	5.1451	6.8271		222243_s_at	TOB2	8.9940	11.221	11.556
	225786_at	HNRNPU-AS1	5.6673	8.9727	10.379		204080_at	TOE1	5.9238	7.3446	8.1225
	209068_at	HNRPDL	8.4429	7.5966	7.9071		222469_s_at	TOLLIP	6.5218	5.4527	5.2424
	1556097_at	HOMER2	5.4702	2.8038	5.5849		226198_at	TOM1L2	6.2570	4.8295	4.9074
	217080_s_at	HOMER2	3.4206	2.5589	4.7980		212408_at	TOR1AIP1	11.199	11.227	11.677
	226395_at	HOOK3	9.8616	8.0493	8.4556		225880_at	TOR1AIP2	10.237	8.6242	8.6568
	236192_at	HOOK3	7.8480	6.6612	7.5026		209593_s_at	TOR1B	8.2523	7.6951	7.1164
	214639_s_at	HOXA1	7.0066	5.2087	6.2155		227972_at	TOR2A	3.2681	5.5266	5.3714
	213147_at	HOXA10	8.8008	2.1273	2.5881		232097_at	TOX4	5.3019	7.5634	7.2355
	213150_at	HOXA10	10.039	2.7029	5.4232		1569098_s_at	TP53BP1	2.7258	4.7670	5.6880
	218959_at	HOXC10	7.1323	2.1980	2.1594		203120_at	TP53BP2	8.9420	10.628	9.5512
	231936_at	HOXC9	7.0725	2.1570	2.2903		225605_at	TP53I13	5.6587	6.8631	6.8515
	239382_at	HPS1	3.3467	4.9242	5.7506		225912_at	TP53INP1	9.6260	13.270	11.945
	227139_s_at	HPS3	9.0347	8.9588	10.867		217914_at	TPCN1	7.5199	8.6306	9.4062
	231121_at	HPS3	4.4516	6.2468	7.1136		236655_at	TPD52	2.7084	2.7916	7.6086
	222881_at	HPSE	3.0391	6.5397	3.7929		210372_s_at	TPD52L1	5.7879	2.4697	2.1131
	241355_at	HR	4.3168	2.6443	2.6345		210986_s_at	TPM1	15.314	6.5120	5.9093
	206864_s_at	HRK	2.3060	2.2567	10.138		238079_at	TPM3	2.4803	5.6849	4.6591
	232594_at	HSBP1L1	5.2660	7.0397	4.8311		200742_s_at	TPP1	8.8165	9.7241	8.4223
	217989_at	HSD17B11	10.075	10.255	9.4482		1557227_s_at	TPR	6.8159	6.4659	8.2542
	1559128_at	HSDL2	3.5886	4.0512	4.6352		201730_s_at	TPR	9.0559	11.446	11.544
	209513_s_at	HSDL2	8.6200	7.8052	8.5909		228709_at	TPR	5.2861	4.4642	5.4032
	210211_s_at	HSP90AA1	13.606	14.615	14.601		228913_at	TPT1-AS1	6.2398	3.6487	4.5442
	211968_s_at	HSP90AA1	12.521	13.201	13.841		213593_s_at	TRA2A	5.3192	10.478	11.298
	211969_at	HSP90AA1	13.736	14.734	14.833		1729_at	TRADD	7.6564	7.6875	7.6456
	214328_s_at	HSP90AA1	14.215	14.770	14.783		205641_s_at	TRADD	8.1640	7.9569	7.9972
	200064_at	HSP90AB1	12.243	13.285	13.369		205804_s_at	TRAF3IP3	2.5942	9.6858	8.0182
	216450_x_at	HSP90B1	7.3228	5.5886	7.3165		213888_s_at	TRAF3IP3	2.4413	11.067	9.4274
	202557_at	HSPA13	9.9706	9.1793	9.2970		240265_at	TRAF3IP3	2.4846	6.9949	4.7729
	202581_at	HSPA1A /// HSPA1B	9.3614	13.211	11.745		204352_at	TRAF5	8.8325	11.691	12.769
	230031_at	HSPA5	8.8825	5.9466	7.4312		205558_at	TRAF6	4.8469	5.2943	5.5521
	221891_x_at	HSPA8 /// SNORD14C /// SNORD14D	14.369	14.771	14.744		201398_s_at	TRAM1	13.751	11.900	11.768
	200690_at	HSPA9	8.4789	7.8147	8.6415		209412_at	TRAPPC10	7.4489	9.1282	9.2711
	219284_at	HSPBAP1	5.7126	7.9995	8.4249		215269_at	TRAPPC10	4.0239	9.3054	8.7296
	206976_s_at	HSPH1	9.9954	13.740	13.684		203122_at	TRAPPC12	7.8531	7.7303	8.4579
	210253_at	HTATIP2	5.2666	6.0385	5.9978		209751_s_at	TRAPPC2 /// TRAPPC2P1	8.1101	9.7421	10.076
	201185_at	HTRA1	12.703	6.1699	2.2048		238628_s_at	TRAPPC2L	3.7909	3.3808	4.1797
	217618_x_at	HUS1	6.3656	6.2072	6.8721		225537_at	TRAPPC6B	8.7996	8.4282	8.7162
	226879_at	HVCN1	6.1361	5.2431	10.880		202241_at	TRIB1	9.5685	12.377	7.8333
	223769_x_at	HYI	5.8282	4.7251	2.6976		202478_at	TRIB2	7.8385	10.473	10.273
	230621_at	IAH1	9.5923	9.1540	10.184		202479_s_at	TRIB2	7.0046	8.2997	8.6608
	1558896_at	IBA57	3.9626	5.0042	4.9561		218145_at	TRIB3	9.3751	5.7963	5.7121
	236629_at	IBA57	4.3939	4.5737	4.9839		226566_at	TRIM11	6.2884	7.5294	7.9039
	230454_at	ICA1L	7.2697	6.2477	7.6292		238797_at	TRIM11	2.9178	5.7628	6.7892
	204949_at	ICAM3	7.5196	12.277	10.785		229943_at	TRIM13	8.0679	7.0315	6.8323
	204569_at	ICK	7.3874	5.1118	6.0922		204341_at	TRIM16	9.0957	7.7311	5.0801
	228976_at	ICOSLG	1.8590	1.9993	6.3590		213293_s_at	TRIM22	10.391	11.630	12.756
	201566_x_at	ID2	10.378	11.369	11.082		212118_at	TRIM27	8.1565	7.2122	7.9695
	208881_x_at	IDI1	10.076	10.371	11.440		210266_s_at	TRIM33	9.0285	10.476	10.525
	227865_at	IDNK	5.8295	5.9995	6.7075		212435_at	TRIM33	9.2317	9.5456	9.9629
	202438_x_at	IDS	6.1457	6.0172	6.1413		214815_at	TRIM33	3.3889	6.7687	7.1739
	202439_s_at	IDS	9.6760	9.1806	9.1737		221044_s_at	TRIM34 /// TRIM6-TRIM34	6.6600	6.1515	8.6535
	206342_x_at	IDS	7.2953	8.8565	9.3639		203568_s_at	TRIM38	8.3363	9.1596	11.678
	210666_at	IDS	3.4377	6.9232	7.1996		222732_at	TRIM39 /// TRIM39-RPP21	7.0660	8.2738	9.1046
	212221_x_at	IDS	9.9787	11.659	11.911		1554287_at	TRIM4	4.3146	7.4483	8.5005
	212223_at	IDS	8.6022	11.086	11.155		224159_x_at	TRIM4	7.3141	7.2196	7.5802
	236823_at	IDS	3.1048	4.3265	6.9529		217759_at	TRIM44	10.530	10.593	9.9829
	205059_s_at	IDUA	4.3052	7.3602	6.8824		217760_at	TRIM44	9.0614	8.9231	8.7037
	218611_at	IER5	10.997	13.546	14.530		1568594_s_at	TRIM52	3.1877	7.9010	7.7511
	209721_s_at	IFFO1	7.6761	8.7046	8.4420		221897_at	TRIM52	5.2717	9.1580	9.0532
	36030_at	IFFO1	8.0262	8.4904	8.5058		231876_at	TRIM56	5.5535	6.8774	6.6796
	203595_s_at	IFIT5	8.9543	6.8475	6.8063		1554250_s_at	TRIM73	4.7925	8.1048	8.8164
	203596_s_at	IFIT5	6.6334	3.7226	4.7093		1554182_at	TRIM73 /// TRIM74	3.2139	5.3821	4.3086
	204785_x_at	IFNAR2	8.0317	9.9172	7.4310		235303_at	TRMT10B	3.4733	3.7176	4.8053
	204786_s_at	IFNAR2	6.4724	9.3327	7.3506		219130_at	TRMT13	6.9422	7.7863	8.8163
	227125_at	IFNAR2	6.3003	9.2142	7.1563		232489_at	TRMT13	3.6606	7.4531	9.2546
	210354_at	IFNG	2.0965	7.8008	2.1338		220992_s_at	TRMT1L	7.8915	7.4931	8.6947
	202727_s_at	IFNGR1	9.8555	7.9741	9.7638		223404_s_at	TRMT1L	8.1279	7.1506	8.2258
	242903_at	IFNGR1	3.4308	3.8788	5.0550		233750_s_at	TRMT1L	4.6759	5.6454	6.4498
	201642_at	IFNGR2	9.3767	7.7462	10.196		205238_at	TRMT2B	4.6880	4.6919	3.9372
	202146_at	IFRD1	10.628	12.052	12.159		222768_s_at	TRMT6	8.1637	8.8420	9.0508
	202147_s_at	IFRD1	7.0814	10.583	10.261		228997_at	TRNAU1AP	3.9065	6.7590	7.5628
	230048_at	IFRD1	5.0494	8.5099	10.480		205802_at	TRPC1	8.2980	3.8803	5.4125
	226195_at	IFT43	7.6463	6.4118	5.8813		205803_s_at	TRPC1	7.8582	4.0284	5.3887
	226196_s_at	IFT43	9.0992	6.9690	6.5045		212059_s_at	TRPC4AP	8.2371	7.0009	6.8941
	222520_s_at	IFT57	3.5159	3.5985	6.7164		239484_at	TRPM7	4.1108	4.6317	6.6262
	225330_at	IGF1R	8.0883	4.9140	5.2630		215111_s_at	TSC22D1	12.946	11.120	8.7223
	201392_s_at	IGF2R	6.3245	7.0087	6.7017		204094_s_at	TSC22D2	9.8746	12.432	12.333
	210095_s_at	IGFBP3	14.657	2.3242	2.3001		208763_s_at	TSC22D3	8.5648	13.407	14.136
	212143_s_at	IGFBP3	12.391	2.1441	2.1523		1554501_at	TSC22D4	3.3693	5.4492	5.5851
	227760_at	IGFBPL1	4.8703	2.3118	2.3080		218132_s_at	TSEN34	9.6247	7.9192	7.9129
	1558438_a_at	IGHA1	2.2912	2.3850	9.0666		223838_at	TSGA10	2.7941	2.9581	3.7094
	217469_at	IGHA1	2.3853	2.4482	4.6745		223282_at	TSHZ1	8.8332	8.1727	6.4737
	202491_s_at	IKBKAP	10.141	10.039	10.016		223283_s_at	TSHZ1	7.0055	7.5810	5.8753
	209341_s_at	IKBKB	8.3141	10.468	10.737		235616_at	TSHZ2	3.5711	6.1751	6.4794
	226680_at	IKZF5	7.6482	8.3595	8.6581		235815_at	TSHZ2	2.7784	3.8445	3.9350
	209575_at	IL10RB	8.7269	9.9164	7.8884		238577_s_at	TSHZ2	3.1459	5.4668	6.0584
	1552646_at	IL11RA	3.1275	3.7398	3.9016		243940_at	TSHZ2	2.4049	3.5617	3.7923
	204773_at	IL11RA	8.3838	7.2246	6.6214		244521_at	TSHZ2	2.8838	4.8549	5.1028
	222868_s_at	IL18BP	2.5990	5.8046	5.6966		223392_s_at	TSHZ3	7.6464	5.4359	2.2173
	206618_at	IL18R1	2.5876	6.7274	3.9755		223393_s_at	TSHZ3	8.0256	5.8591	2.7598
	207849_at	IL2	2.8583	6.9831	2.9782		200972_at	TSPAN3	11.462	8.3763	9.2725
	206569_at	IL24	2.6674	4.1880	5.1735		203227_s_at	TSPAN31	9.4102	9.3265	9.7074
	204116_at	IL2RG	2.9464	10.961	9.3143		1560648_s_at	TSPYL1	6.2991	6.1894	5.9336
	207538_at	IL4	2.2220	7.9727	2.2342		221493_at	TSPYL1	11.866	13.104	12.421
	207539_s_at	IL4	2.3836	7.5013	2.4361		218012_at	TSPYL2	6.2679	10.353	10.288
	203233_at	IL4R	6.7810	6.5573	12.069		218155_x_at	TSR1	7.9974	8.9453	8.6969
	205207_at	IL6	8.9747	2.2562	6.3797		1557073_s_at	TTBK2	4.1528	5.3224	6.2007
	204863_s_at	IL6ST	9.9988	11.103	4.5134		213922_at	TTBK2	7.3867	7.3345	8.1062
	212195_at	IL6ST	13.297	14.039	8.3419		215598_at	TTC12	2.9640	3.2272	3.6249
	206693_at	IL7	4.9066	5.4415	10.154		225178_at	TTC14	6.7509	8.8772	9.5095
	218637_at	IMPACT	8.9054	7.2306	5.6195		225180_at	TTC14	8.9372	10.982	11.367
	223681_s_at	INADL	5.4467	3.5725	6.3437		218972_at	TTC17	7.2154	8.9372	10.057
	240570_at	INADL	2.8503	2.7476	3.6859		224849_at	TTC17	9.6896	10.064	9.9893
	48825_at	ING4	6.5494	6.8101	6.7187		232323_s_at	TTC17	8.4079	8.6076	8.7922
	228287_at	ING5	6.9436	8.7599	8.0521		232646_at	TTC17	3.1890	3.3151	3.8618
	227140_at	INHBA	13.892	2.8195	6.1861		230997_at	TTC21A	2.4095	2.3090	7.1087
	223072_s_at	INO80B /// INO80B-WBP1 /// WBP1	7.3156	7.6320	7.1892		244248_at	TTC27	2.6697	2.7239	4.0439
	226555_at	INO80D	6.0738	9.0981	9.2704		1569472_s_at	TTC3 /// TTC3P1	7.9395	6.3588	6.6850
	227931_at	INO80D	8.2931	9.8973	10.252		208073_x_at	TTC3 /// TTC3P1	12.405	10.509	10.441
	231152_at	INO80D	6.1037	4.5445	5.8154		208661_s_at	TTC3 /// TTC3P1	12.086	10.499	10.457
	1568943_at	INPP5D	3.1044	4.5794	8.9850		208662_s_at	TTC3 /// TTC3P1	11.845	10.704	10.939
	204706_at	INPP5E	5.4784	6.9839	7.6143		208663_s_at	TTC3 /// TTC3P1	11.683	10.104	10.513
	201626_at	INSIG1	11.012	11.146	11.039		208664_s_at	TTC3 /// TTC3P1	8.4228	4.9881	6.9834
	233193_x_at	INTS4	5.0678	5.8057	5.6337		210645_s_at	TTC3 /// TTC3P1	12.923	10.998	11.065
	235283_at	INTS6	4.0067	4.0890	5.0494		226838_at	TTC32	5.1427	8.6812	9.6267
	228946_at	INTU	6.7895	2.6424	2.6305		205652_s_at	TTLL1	6.0337	3.3466	3.3286
	213447_at	IPW /// LOC100506948 /// SNORD107 /// SNORD115-13 /// SNORD115-26 /// SNORD115-7 /// SNORD116-28 /// SNRPN	7.4267	7.2223	8.9901		209118_s_at	TUBA1A	14.996	13.897	13.783
	221974_at	IPW /// LOC100506948 /// SNORD107 /// SNORD115-13 /// SNORD115-26 /// SNORD115-7 /// SNORD116-28 /// SNRPN	7.0994	6.2852	8.9820		231853_at	TUBD1	6.0044	8.5803	8.1314
	221185_s_at	IQCG	4.3527	3.0619	5.5059		226181_at	TUBE1	8.3135	9.4705	8.3951
	204030_s_at	IQCJ-SCHIP1 /// SCHIP1	10.176	2.7975	2.8676		213266_at	TUBGCP4	6.8989	7.0819	8.5222
	203906_at	IQSEC1	7.6615	5.8937	8.5506		205807_s_at	TUFT1	10.248	6.8846	5.0491
	201587_s_at	IRAK1	10.484	9.0310	10.035		212725_s_at	TUG1	10.576	10.709	11.452
	213817_at	IRAK3	3.1506	5.5670	2.9809		222244_s_at	TUG1	10.257	11.075	11.881
	220034_at	IRAK3	2.6893	5.1587	2.7454		205854_at	TULP3	9.1374	5.9046	6.1345
	219618_at	IRAK4	5.2146	6.7938	7.3856		218184_at	TULP4	7.9224	9.2290	8.0719
	238725_at	IRF1	4.3955	9.2549	8.8619		239742_at	TULP4	9.4003	9.0097	8.5240
	224569_s_at	IRF2BP2	13.134	13.259	12.148		203273_s_at	TUSC2	5.4875	7.6579	7.3284
	224570_s_at	IRF2BP2	10.023	10.014	8.6381		201745_at	TWF1	12.389	10.124	10.343
	224571_at	IRF2BP2	10.370	9.1302	7.6961		206828_at	TXK	2.2587	5.3771	2.3805
	224572_s_at	IRF2BP2	8.2834	10.525	8.6921		201008_s_at	TXNIP	7.8429	7.9946	9.0955
	223474_at	IRF2BPL	13.031	12.800	9.9359		201009_s_at	TXNIP	8.4888	8.9813	10.076
	208436_s_at	IRF7	5.8719	8.7331	9.2405		201010_s_at	TXNIP	10.975	11.806	12.110
	203882_at	IRF9	6.1494	9.1898	9.3764		235561_at	TXNL1	5.1694	3.6946	4.8337
	209273_s_at	ISCA1	10.523	10.095	10.181		243664_at	TXNL1	4.8346	7.6743	7.9447
	209274_s_at	ISCA1	10.508	10.440	10.503		217497_at	TYMP	3.4648	6.4950	7.4077
	221425_s_at	ISCA1	6.9382	7.9067	7.9525		238802_at	TYSND1	3.1093	5.1737	6.0532
	209075_s_at	ISCU	11.608	13.397	12.713		241825_at	TYW5	2.6392	5.0617	6.0018
	208114_s_at	ISG20L2	6.9119	8.4634	9.3153		226700_at	U2AF1L4	3.8507	7.4502	7.6769
	212766_s_at	ISG20L2	9.3570	8.8435	9.8362		212061_at	U2SURP	5.8506	7.6474	8.7338
	225632_s_at	ISY1-RAB43 /// RAB43	6.1892	6.7309	5.3476		236431_at	U2SURP	4.1888	7.0310	7.3056
	235057_at	ITCH	6.2409	6.1935	5.9057		236715_x_at	UACA	8.2072	8.8111	8.9350
	239101_at	ITCH	6.1701	6.1400	6.8670		1555387_at	UBA1	2.4747	3.1047	4.0291
	220590_at	ITFG2	4.8288	5.4817	6.5009		224298_s_at	UBAC2	8.7075	8.7524	7.2876
	214148_at	ITFG2 /// LOC100507424	2.0896	6.0056	7.6000		200633_at	UBB	14.308	14.597	14.557
	1554819_a_at	ITGA11	4.1933	2.3978	2.3507		202333_s_at	UBE2B	10.252	12.721	12.819
	222899_at	ITGA11	10.599	2.5129	2.4802		202335_s_at	UBE2B	4.2984	4.3562	4.4284
	205885_s_at	ITGA4	3.6034	4.7188	6.9219		228588_s_at	UBE2B	10.254	10.897	10.850
	213416_at	ITGA4	6.3150	8.3181	10.537		239163_at	UBE2B	3.1656	9.3218	9.4177
	202351_at	ITGAV	14.259	11.089	8.4981		211764_s_at	UBE2D1	10.667	10.455	11.074
	1553678_a_at	ITGB1	12.661	8.6806	6.4359		229355_at	UBE2D3	6.2910	7.2057	7.1742
	201124_at	ITGB5	8.5952	2.4211	2.3993		240383_at	UBE2D3	5.1961	10.332	11.358
	1557080_s_at	ITGBL1	12.088	2.4569	2.4135		221949_at	UBE2D4	4.8383	4.8225	4.9938
	205422_s_at	ITGBL1	12.541	2.7457	2.7374		51774_s_at	UBE2D4	7.4477	6.7353	6.6117
	202746_at	ITM2A	2.5192	13.991	6.4408		58900_at	UBE2D4	6.6576	5.7365	5.9188
	202747_s_at	ITM2A	2.3856	13.551	4.7878		1557053_s_at	UBE2G2	8.7224	9.7052	9.5269
	217731_s_at	ITM2B	12.857	12.534	11.083		209042_s_at	UBE2G2	9.4713	10.235	10.247
	217732_s_at	ITM2B	12.651	12.985	10.922		222421_at	UBE2H	9.9770	9.6394	8.7628
	221004_s_at	ITM2C	8.9060	5.1495	3.7660		208760_at	UBE2I	8.0301	6.3884	6.7469
	210740_s_at	ITPK1	7.4113	7.7713	7.0443		233360_at	UBE2I	2.4361	7.0642	6.0545
	203710_at	ITPR1	6.3203	9.9902	10.885		224747_at	UBE2Q2	11.361	9.4319	8.9535
	211323_s_at	ITPR1	2.4375	5.9200	7.2740		218521_s_at	UBE2W	8.3503	6.3985	6.9783
	216944_s_at	ITPR1	3.5241	8.6296	9.3875		222656_at	UBE2W	8.1982	6.1747	6.4581
	240052_at	ITPR1	3.0162	6.7091	7.8654		222657_s_at	UBE2W	9.3830	8.4582	7.8722
	202660_at	ITPR2	7.8107	9.7217	10.372		236107_at	UBE2Z	2.9128	6.9693	6.3380
	240037_at	ITPRIPL1	3.3427	4.6283	3.2690		229348_at	UBIAD1	6.1105	5.8847	6.3994
	225311_at	IVD	7.2655	6.4320	6.2949		201534_s_at	UBL3	10.029	10.728	10.484
	201362_at	IVNS1ABP	9.4539	10.218	10.357		201535_at	UBL3	10.038	8.8955	8.9083
	201363_s_at	IVNS1ABP	9.6960	10.224	10.047		225445_at	UBN2	6.0805	6.8761	8.0762
	206245_s_at	IVNS1ABP	10.557	11.362	9.9364		238350_at	UBN2	4.8163	5.3798	6.3852
	244235_at	IVNS1ABP	4.9658	6.0698	7.2571		215884_s_at	UBQLN2	11.233	11.316	11.360
	231183_s_at	JAG1	5.4106	5.8655	5.0272		222252_x_at	UBQLN4	5.0274	5.7263	5.5038
	219213_at	JAM2	8.1050	2.7928	2.7004		224513_s_at	UBQLN4	6.8754	6.6936	7.3974
	229127_at	JAM2	6.6031	2.5593	2.5676		212756_s_at	UBR2	7.3018	7.5699	7.7512
	203297_s_at	JARID2	6.9774	10.088	7.8597		212760_at	UBR2	8.9938	9.2746	9.7879
	203298_s_at	JARID2	7.7933	10.744	8.2581		1555888_at	UBR5	3.6581	4.7503	9.4295
	221778_at	JHDM1D	7.0790	9.2766	9.6584		208883_at	UBR5	7.7543	8.3532	8.9618
	225142_at	JHDM1D	5.0138	7.7831	8.2747		224827_at	UBTD2	10.988	7.4947	6.7725
	221763_at	JMJD1C	9.0310	11.110	11.929		210623_at	UBXN1	3.4467	4.9368	6.1767
	212722_s_at	JMJD6	8.3722	8.9987	8.9804		206072_at	UCN	2.2607	2.5401	3.8736
	212723_at	JMJD6	9.7796	10.700	11.073		217797_at	UFC1	11.605	11.231	11.314
	215233_at	JMJD6	3.4436	2.8697	4.8996		218050_at	UFM1	10.597	10.472	10.925
	60528_at	JMJD7 /// JMJD7-PLA2G4B /// PLA2G4B	2.8336	6.3888	5.1141		222502_s_at	UFM1	6.8722	6.5527	7.0682
	226352_at	JMY	9.2670	11.311	10.212		242669_at	UFM1	7.1295	9.4310	10.314
	241985_at	JMY	5.8470	10.490	8.2120		224967_at	UGCG	10.877	11.312	12.445
	1554447_at	JPX	5.0045	7.8082	8.8909		227740_at	UHMK1	9.3195	8.3824	8.4866
	206734_at	JRKL	7.8316	6.6708	7.3011		209333_at	ULK1	5.1985	6.6320	4.6326
	200048_s_at	JTB	12.269	12.459	12.518		225067_at	ULK3	4.9869	7.0752	6.7909
	210434_x_at	JTB	11.725	11.917	11.999		207499_x_at	UNC45A	3.9920	4.5728	4.7535
	210927_x_at	JTB	11.549	11.957	11.997		203583_at	UNC50	10.654	9.9452	9.9143
	201464_x_at	JUN	11.707	13.787	14.022		213100_at	UNC5B	6.5987	1.8155	1.8035
	201465_s_at	JUN	9.1417	12.026	12.866		226899_at	UNC5B	8.3954	2.3944	2.3757
	201466_s_at	JUN	11.035	11.292	12.866		231008_at	UNC5CL	3.093	4.7485	4.8866
	213281_at	JUN	6.1660	9.7652	10.063		220998_s_at	UNC93B1	3.1598	3.1806	5.1564
	201473_at	JUNB	6.8064	11.110	10.460		1562434_at	UNK	2.9178	5.3657	5.3986
	203752_s_at	JUND	11.286	14.259	14.355		229908_s_at	UNKL	7.4426	6.2848	6.9070
	212236_x_at	JUP /// KRT17	4.4615	2.6057	2.6318		244293_at	UQCRB	3.1013	3.245	4.1819
	225117_at	KANSL1	8.5296	11.211	11.263		244046_at	URGCP	2.5605	5.3050	5.5990
	243589_at	KANSL1	5.3277	9.6330	9.1552		226567_at	USP14	9.4303	8.6639	9.0873
	229857_s_at	KANSL1-AS1	2.6053	5.0084	4.1320		209475_at	USP15	7.5513	6.5017	7.7793
	230388_s_at	KANSL1-AS1	6.7073	9.0753	8.2549		231990_at	USP15	6.2631	7.0885	7.2773
	215046_at	KANSL1L	4.7329	3.9388	5.4473		203965_at	USP20	3.9123	7.6552	5.7202
	230561_s_at	KANSL1L	5.7576	3.6819	5.5897		232219_x_at	USP21	6.7361	7.0074	7.6789
	231252_at	KANSL1L	4.7225	4.2004	5.2081		234735_s_at	USP21	5.7075	6.1457	6.7153
	221821_s_at	KANSL2	8.6208	10.521	10.377		200083_at	USP22	11.018	10.564	10.482
	202182_at	KAT2A	5.4886	6.2684	7.1275		1563497_at	USP25	2.7800	5.1268	4.8402
	203845_at	KAT2B	8.2287	11.662	11.071		220419_s_at	USP25	9.0573	8.4651	8.8793
[truncated: 494 more rows]
